# Supplementary material for: A Genome-Wide Screen with Nicotinamide to Identify Sirtuin-Dependent Pathways in Saccharomyces cerevisiae
Source: G3 (Bethesda). 2015 Dec 7;6(2):485–94. doi: 10.1534/g3.115.022244 (PMC4751566; doi:10.1534/g3.115.022244)
Supplement: Supporting Information [file supp_g3.115.022244_TableS2.xlsx]

## Sheet: Table S2
Table S2. Normalized scores and ratios from screen 1. S1=screen 1 and P1-14=plates 1-14

## Sheet: S1 P1
Array ORF	Array Name	Array annotation	Normalized colony size (EXPERIMENT)	Normalized colony size (CONTROL)	ratio
YBR200W	BEM1		0.04163	0.61013	0.0682314
YAR015W	ADE1		0.02722	0.22616	0.120357
YBR189W	RPS9B		0.08463	0.479	0.176681
YBL027W	RPL19B		0.18382	0.71986	0.255355
YBL095W	YBL095W		0.25758	0.72932	0.353178
YBL081W	YBL081W		0.38159	1.06035	0.359872
YAR050W	FLO1		0.31995	0.79756	0.401161
YAL059W	ECM1		0.3037	0.67635	0.449028
YAL013W	DEP1		0.39346	0.85648	0.459392
YBL091C-A	SCS22		0.51795	1.03672	0.499605
YBR150C	TBS1		0.54784	1.07333	0.510412
YBR131W	CCZ1		0.50707	0.9393	0.539838
YAL026C	DRS2		0.50798	0.92879	0.546927
YAL011W	SWC3		0.44195	0.80437	0.549436
YBR042C	CST26		0.56662	1.00034	0.566427
YBL072C	RPS8A		0.41083	0.70403	0.58354
YBR164C	ARL1		0.58027	0.98739	0.587681
YBR171W	SEC66		0.73266	1.21845	0.601305
YBR215W	HPC2		0.53122	0.86669	0.61293
YBR187W	GDT1		0.48042	0.77862	0.617015
YBR176W	ECM31		0.63685	0.99975	0.637009
YBR036C	CSG2		0.6304	0.96119	0.655854
YBR030W	RKM3		0.60723	0.9058	0.67038
YBR046C	ZTA1		0.8705	1.29252	0.673491
YBR195C	MSI1		0.65139	0.95798	0.679962
YAL002W	VPS8		0.71958	1.05639	0.681169
YBR073W	RDH54		0.73204	1.06487	0.687445
YBR044C	TCM62		0.61603	0.87043	0.707731
YBL082C	ALG3		0.65841	0.92959	0.70828
YBL017C	PEP1		0.82414	1.148	0.717892
YBR026C	ETR1		0.62865	0.86918	0.723268
YBR023C	CHS3		0.78493	1.08356	0.724399
YBL089W	AVT5		0.74371	1.02029	0.72892
YBR129C	OPY1		0.74056	1.00086	0.739924
YAL010C	MDM10		0.35531	0.47758	0.74398
YBR182C	SMP1		0.83814	1.11426	0.752194
YBR168W	PEX32		0.56216	0.73967	0.760015
YAR040C	YAR040C		0.77533	1.01971	0.760344
YBL008W	HIR1		0.82663	1.08421	0.762426
YBL087C	RPL23A		0.55335	0.72377	0.764538
YBL053W	YBL053W		1.00343	1.30999	0.765983
YBL036C	YBL036C		0.98352	1.28038	0.768147
YBL094C	YBL094C		1.03773	1.33925	0.774859
YBR068C	BAP2		0.69365	0.88888	0.780364
YBL079W	NUP170		0.66223	0.83736	0.790855
YBR214W	SDS24		0.80123	1.00872	0.794304
YBL029W	YBL029W		0.78395	0.97563	0.803532
YBL057C	PTH2		0.78501	0.97439	0.805643
YAR029W	YAR029W		0.99438	1.23233	0.80691
YBR009C	HHF1		0.79501	0.98299	0.808767
YBL083C	YBL083C		0.98856	1.21816	0.811519
YAR042W	SWH1		0.82835	1.01332	0.817461
YBL067C	UBP13		0.86376	1.05226	0.820862
YAL018C	YAL018C		0.97118	1.17921	0.823585
YBL060W	YEL1		0.9787	1.183	0.827303
YBL066C	SEF1		0.90875	1.0965	0.828773
YBR006W	UGA2		0.8365	1.00671	0.830924
YAL068C	PAU8		0.81435	0.97639	0.834042
YBR111C	YSA1		0.87601	1.04918	0.834947
YBR045C	GIP1		0.91761	1.09887	0.835049
YBR219C	YBR219C		0.79669	0.95215	0.836727
YBR048W	RPS11B		0.68038	0.80538	0.844794
YBR072W	HSP26		0.90191	1.062	0.849256
YAR030C	YAR030C		0.91664	1.06796	0.858309
YBR157C	ICS2		0.92325	1.072	0.861241
YBR033W	EDS1		0.86386	0.99914	0.864604
YBR205W	KTR3		0.9677	1.11403	0.868648
YBR024W	SCO2		0.77365	0.88946	0.869797
YBR027C	YBR027C		0.92543	1.06171	0.871641
YBR059C	AKL1		0.68021	0.77738	0.875003
YBR216C	YBP1		0.94211	1.0763	0.875323
YBR034C	HMT1		0.81677	0.92444	0.883529
YBR094W	PBY1		0.94086	1.0643	0.884018
YBL051C	PIN4		0.94107	1.06425	0.884257
YAR044W	YAR044W		0.95311	1.07663	0.885272
YAL040C	CLN3		0.89172	1.00709	0.885442
YBR010W	HHT1		0.91963	1.03847	0.885562
YAR018C	KIN3		0.77243	0.86704	0.890882
33	33		0.99728	1.11937	0.89093
YBR022W	POA1		0.95651	1.0719	0.89235
YBR084W	MIS1		0.81005	0.90676	0.893346
YBR043C	QDR3		1.0166	1.13793	0.893377
YBR100W	YBR100W		0.96304	1.07757	0.893715
YBR126C	TPS1		0.94761	1.05665	0.896806
YBR077C	SLM4		1.09172	1.21279	0.900172
YBR016W	YBR016W		0.97695	1.08203	0.902886
YBR207W	FTH1		1.07137	1.18235	0.906136
YBL056W	PTC3		0.90443	0.99712	0.907042
YBL042C	FUI1		0.45341	0.49748	0.911414
YBL007C	SLA1		0.88645	0.97189	0.912089
YBL070C	YBL070C		0.9625	1.05484	0.912461
YBR220C	YBR220C		0.93822	1.0275	0.913109
YAL019W	FUN30		0.89177	0.97323	0.916299
YBR090C	YBR090C		0.90456	0.98633	0.917097
YAL036C	RBG1		0.90864	0.99057	0.91729
YAL022C	FUN26		0.91995	1.00207	0.91805
YBL031W	SHE1		0.99962	1.08848	0.918363
YBR103W	SIF2		0.92448	1.00611	0.918866
YBR161W	CSH1		0.887	0.96109	0.92291
YBL048W	YBL048W		0.98533	1.06668	0.923735
YBR082C	UBC4		0.90361	0.97711	0.924778
YBR056W	YBR056W		0.92535	0.99814	0.927074
YAL045C	YAL045C		0.97418	1.04705	0.930404
YAL055W	PEX22		0.87171	0.93573	0.931583
YBL009W	ALK2		1.02676	1.10036	0.933113
YAL023C	PMT2		0.93309	0.99909	0.93394
YBR098W	MMS4		0.94677	1.01299	0.934629
YOR202W	HIS3		0.99696	1.06562	0.935568
YBL062W	YBL062W		0.92387	0.98634	0.936665
YBL101C	ECM21		0.94709	1.01085	0.936924
YBR144C	YBR144C		0.98189	1.04649	0.93827
YAL066W	YAL066W		0.94389	1.00578	0.938466
YBR210W	ERV15		1.02926	1.0954	0.93962
YAL049C	AIM2		0.86646	0.91506	0.946889
YAL008W	FUN14		0.99343	1.0473	0.948563
YBR058C	UBP14		1.03882	1.09205	0.951257
YBR099C	YBR099C		0.95865	1.00772	0.951306
YBR001C	NTH2		0.96692	1.01356	0.953984
YBL016W	FUS3		0.82205	0.86001	0.955861
YAL028W	FRT2		1.036	1.08346	0.956196
YBR084C-A	RPL19A		1.06547	1.11396	0.956471
YBR208C	DUR1		0.95669	0.99965	0.957025
YBR130C	SHE3		0.95727	0.99971	0.957548
YAL017W	PSK1		0.9114	0.95063	0.958733
YBR206W	YBR206W		0.98687	1.02746	0.960495
YBR041W	FAT1		0.85375	0.88881	0.960554
YAL007C	ERP2		0.93954	0.97789	0.960783
YBL049W	MOH1		0.95934	0.9972	0.962034
YBR137W	YBR137W		0.93896	0.9759	0.962148
YAL065C	YAL065C		0.9585	0.99552	0.962813
YBR114W	RAD16		1.09444	1.13644	0.963042
YBR170C	NPL4		1.11462	1.15684	0.963504
YBR012C	YBR012C		0.9665	0.99986	0.966635
YBL088C	TEL1		1.20872	1.24938	0.967456
YBR066C	NRG2		0.93347	0.96444	0.967888
YBL102W	SFT2		1.06482	1.09922	0.968705
YBR007C	DSF2		1.0609	1.09467	0.969151
YAL060W	BDH1		0.89437	0.92237	0.969643
YBR104W	YMC2		0.92887	0.95597	0.971652
YAL043C-A	YAL043C-A		0.97494	1.00136	0.973616
YAR037W	YAR037W		0.90528	0.92772	0.975812
YBR067C	TIP1		1.00271	1.02642	0.9769
YBR116C	YBR116C		0.98852	1.01147	0.97731
YBR201W	DER1		0.89847	0.91754	0.979216
YBL010C	YBL010C		1.03633	1.05795	0.979564
YBL046W	PSY4		1.00146	1.02188	0.980017
YBR177C	EHT1		1.11408	1.1366	0.980187
YAR002C-A	ERP1		1.07319	1.09265	0.98219
YBR158W	AMN1		1.03148	1.04934	0.98298
YBL011W	SCT1		1.08619	1.10372	0.984117
YBR074W	YBR074W		1.19063	1.20871	0.985042
YBR162C	TOS1		0.98606	1	0.98606
YBR019C	GAL10		1.05599	1.0702	0.986722
YBL085W	BOI1		0.91929	0.92996	0.988526
YBR181C	RPS6B		0.836	0.84533	0.988963
YBL098W	BNA4		1.01546	1.02644	0.989303
YBL065W	YBL065W		1.04035	1.05108	0.989791
YBR013C	YBR013C		0.97137	0.98108	0.990103
YBR221C	PDB1		0.77504	0.78153	0.991696
YBL047C	EDE1		0.97844	0.98662	0.991709
YBR119W	MUD1		1.00718	1.01431	0.992971
YBR018C	GAL7		1.17601	1.18424	0.99305
YBL061C	SKT5		0.984	0.99068	0.993257
YBL078C	ATG8		1.01734	1.02361	0.993875
YBL103C	RTG3		0.88659	0.89122	0.994805
YBR178W	YBR178W		1.10351	1.10861	0.9954
YAL020C	ATS1		0.74779	0.75103	0.995686
YAR023C	YAR023C		1.1387	1.14288	0.996343
YAL042W	ERV46		1.03514	1.03834	0.996918
YBR188C	NTC20		0.95127	0.95103	1.00025
YBR185C	MBA1		0.78145	0.78016	1.00165
YBR065C	ECM2		1.0668	1.0635	1.0031
YAL062W	GDH3		1.04572	1.0359	1.00948
YAL030W	SNC1		1.03542	1.02374	1.01141
YBL032W	HEK2		1.02143	1.00864	1.01268
YBR047W	FMP23		1.06905	1.05556	1.01278
YBR222C	PCS60		1.03072	1.01739	1.0131
YBR223C	TDP1		1.13655	1.11851	1.01613
YAL064C-A	TDA8		0.91254	0.89694	1.01739
YBR075W	YBR075W		1.06219	1.04376	1.01766
YBR180W	DTR1		0.97315	0.95363	1.02047
YBR146W	MRPS9		1.04627	1.02315	1.0226
YBR186W	PCH2		1.11261	1.08711	1.02346
YAR002W	NUP60		1.01764	0.9938	1.02399
YBR174C	YBR174C		1.03319	1.00707	1.02594
YAL037W	YAL037W		1.02687	1.00011	1.02676
17	17		1.05555	1.02804	1.02676
YBR050C	REG2		1.04956	1.02212	1.02685
YBR101C	FES1		1.03762	1.0102	1.02714
YBR052C	RFS1		1.01146	0.98407	1.02783
YAR014C	BUD14		0.9871	0.95903	1.02927
YBR071W	YBR071W		1.05166	1.02162	1.0294
YAL034C	FUN19		1.09965	1.0667	1.03089
YBL068W	PRS4		1.11515	1.0808	1.03178
YBR062C	YBR062C		0.99135	0.95948	1.03322
YBR057C	MUM2		0.93717	0.90694	1.03333
YBR031W	RPL4A		0.96641	0.93345	1.03531
YAL029C	MYO4		1.02992	0.99398	1.03616
YAL054C	ACS1		1.04497	1.00782	1.03686
YAR035W	YAT1		1.04162	1.00335	1.03814
YBR139W	YBR139W		1.11909	1.07684	1.03924
YBR051W	YBR051W		1.04859	1.00896	1.03928
YBL028C	YBL028C		1.00639	0.96715	1.04057
YBR095C	RXT2		1.0106	0.96953	1.04236
YBR083W	TEC1		1.13957	1.09281	1.04279
YBR134W	YBR134W		1.07731	1.03152	1.04439
YBR032W	YBR032W		1	0.95635	1.04564
YBR212W	NGR1		1.01739	0.97198	1.04672
YBL013W	FMT1		1.0472	1.00028	1.04691
YBR165W	UBS1		1.02642	0.97914	1.04829
YBR015C	MNN2		1.00745	0.95887	1.05066
YBR169C	SSE2		1.03625	0.98609	1.05087
YBR122C	MRPL36		1.18063	1.12274	1.05156
YAL053W	FLC2		1.05788	1.00519	1.05242
YBL086C	YBL086C		1.15377	1.09536	1.05332
YBL043W	ECM13		1.01376	0.96213	1.05366
YBR064W	YBR064W		1.03578	0.98225	1.0545
YBR156C	SLI15		1.12917	1.07075	1.05456
YBL063W	KIP1		1.10272	1.04287	1.05739
YBR113W	YBR113W		1.11681	1.05241	1.06119
YBL019W	APN2		1.12854	1.06168	1.06298
YBR194W	AIM4		1.06897	1.00561	1.06301
YBL055C	YBL055C		1.057	0.99312	1.06432
1	1		1.14422	1.07441	1.06498
YBR159W	IFA38		1.10412	1.03431	1.06749
YAL027W	SAW1		1.13528	1.05976	1.07126
YBR054W	YRO2		1.03326	0.96418	1.07165
YBR209W	YBR209W		1.09602	1.02133	1.07313
YBR138C	YBR138C		1.02034	0.95046	1.07352
YBR204C	LDH1		1.05203	0.97865	1.07498
YBL069W	AST1		1.12942	1.04902	1.07664
YAR031W	PRM9		1.06924	0.99229	1.07755
YBR053C	YBR053C		1.08961	1.01031	1.07849
YBR162W-A	YSY6		1.15467	1.06662	1.08255
YBR172C	SMY2		0.98012	0.90298	1.08543
YAL031C	GIP4		1.10154	1.01386	1.08648
YBR175W	SWD3		0.98899	0.9096	1.08728
YBR148W	YSW1		1.18427	1.08885	1.08763
YAL005C	SSA1		1.06802	0.98068	1.08906
YAR043C	YAR043C		0.98671	0.90548	1.08971
YBR028C	YPK3		1.03327	0.94671	1.09143
YBL015W	ACH1		1.08919	0.99654	1.09297
YBR069C	TAT1		1.10869	1.01102	1.09661
YBL064C	PRX1		1.0129	0.92181	1.09882
YBL024W	NCL1		1.22677	1.11491	1.10033
YBL106C	SRO77		1.19977	1.08804	1.10269
YBR166C	TYR1		1.01141	0.91699	1.10297
YBR145W	ADH5		1.11198	1.00526	1.10616
YBR063C	YBR063C		1.12593	1.01728	1.1068
YBR005W	RCR1		0.85064	0.7685	1.10688
YBR121C	GRS1		0.80977	0.73111	1.10759
YAL058C-A	YAL058C-A		1.20552	1.08619	1.10986
YBL054W	TOD6		1.09315	0.98344	1.11156
YBR115C	LYS2		1.16091	1.04297	1.11308
YBL059W	YBL059W		1.04303	0.93598	1.11437
YAL004W	YAL004W		1.22339	1.09686	1.11536
YBL091C	MAP2		1.15717	1.03518	1.11784
YBR020W	GAL1		1.2196	1.09086	1.11802
YBL075C	SSA3		1.07041	0.95384	1.12221
YBR151W	APD1		1.07216	0.95468	1.12306
YBR199W	KTR4		1.00227	0.89143	1.12434
YBR203W	COS111		1.16814	1.03711	1.12634
YBL104C	SEA4		1.29408	1.14838	1.12687
YBR128C	ATG14		1.1648	1.03109	1.12968
YBR076W	ECM8		1.19739	1.05653	1.13332
YBL107C	MIC23		1.05417	0.92944	1.1342
YBL100C	YBL100C		1.04471	0.92054	1.13489
YBL037W	APL3		1.12357	0.98755	1.13773
YAL051W	OAF1		1.09155	0.95927	1.1379
YBR040W	FIG1		1.15446	1.00909	1.14406
YBL071C	YBL071C		1.01444	0.88523	1.14596
YBL021C	HAP3		0.72755	0.6342	1.14719
YBL052C	SAS3		1.10988	0.96614	1.14878
YAR027W	UIP3		1.09841	0.95433	1.15098
YBR061C	TRM7		1.02206	0.88776	1.15128
YBR218C	PYC2		1.2385	1.07286	1.15439
YAL061W	BDH2		1.19677	1.03531	1.15595
YBR183W	YPC1		1.08189	0.93582	1.15609
YBR217W	ATG12		1.12683	0.97223	1.15902
YBR108W	AIM3		1.12358	0.96815	1.16054
YAL015C	NTG1		1.15772	0.99656	1.16172
YBR092C	PHO3		0.9897	0.8513	1.16257
YBL096C	YBL096C		1.20943	1.03922	1.16379
YBR197C	YBR197C		1.15518	0.98865	1.16844
YBR141C	YBR141C		1.14525	0.97945	1.16928
YAL014C	SYN8		1.0393	0.88643	1.17246
YBR147W	RTC2		1.03802	0.88408	1.17412
YBR107C	IML3		1.08868	0.92044	1.18278
YAR047C	YAR047C		1.0906	0.91955	1.18601
YAR003W	SWD1		1.17086	0.98708	1.18619
YBR149W	ARA1		1.16461	0.9776	1.1913
YBL005W	PDR3		1.16111	0.97406	1.19203
YBL039C	URA7		1.0326	0.86558	1.19296
YAL056W	GPB2		1.13979	0.94847	1.20171
YBR008C	FLR1		1.10881	0.92266	1.20175
YAL058W	CNE1		1.17292	0.97458	1.20351
YBR090C-A	YBR090C-A		1.12428	0.92444	1.21617
YBL003C	HTA2		1.24169	1.01997	1.21738
65	65		1.36208	1.11758	1.21878
YBL025W	RRN10		1.22708	1.00401	1.22218
YBR025C	OLA1		1.04285	0.84177	1.23888
49	49		1.26092	1.00643	1.25286
YBR014C	GRX7		1.21714	0.96632	1.25956
YBR125C	PTC4		1.26347	0.97873	1.29093
YAR020C	PAU7		1.30115	1.00596	1.29344
YBR105C	VID24		0.84689	0.6431	1.31689
YBR132C	AGP2		0.36277	0.27517	1.31835
YBR213W	MET8		1.19602	0.87876	1.36103
YBL001C	ECM15		1.11402	0.8077	1.37925
YAL067C	SEO1		1.30348	0.9062	1.4384
YBR093C	PHO5		1.39116	0.93174	1.49308
YBR106W	PHO88		1.05254	0.6274	1.67762
YAR028W	YAR028W		1.47476	0.87238	1.6905
YBR184W	YBR184W		1.28767	0.74913	1.71889

## Sheet: S1 P2
Array ORF	Array Name	Array annotation	Normalized colony size (EXPERIMENT)	Normalized colony size (CONTROL)	ratio
YCR071C	IMG2		0	0.00169	0
YCR034W	FEN1		0.05124	0.67429	0.075991
YCR009C	RVS161		0.134	0.88483	0.151442
YCL060C	YCL060C		0.16299	0.99307	0.164127
YBR289W	SNF5		0.09388	0.5307	0.176898
YCR044C	PER1		0.15412	0.82536	0.186731
YBR231C	SWC5		0.1882	0.96863	0.194295
YDL090C	RAM1		0.24398	0.82332	0.296337
YCL061C	MRC1		0.38012	1.02627	0.37039
YDL013W	SLX5		0.30896	0.82518	0.374415
YCL016C	DCC1		0.36474	0.90623	0.402481
YBR277C	YBR277C		0.41416	1.02889	0.402531
YBR278W	DPB3		0.37443	0.92382	0.405306
YDL006W	PTC1		0.45479	1.02087	0.445493
YCR077C	PAT1		0.4573	0.97333	0.46983
YBR245C	ISW1		0.54132	1.01099	0.535436
YBR276C	PPS1		0.56557	1	0.56557
YCR102W-A	YCR102W-A		0.61376	1.07726	0.569742
YCL036W	GFD2		0.62317	1.07828	0.57793
YCL035C	GRX1		0.5798	0.9796	0.591874
YDL042C	SIR2		0.63069	1.06118	0.594329
YBR281C	DUG2		0.5842	0.95879	0.60931
YDL133W	SRF1		0.65199	1.05805	0.616219
YBR242W	YBR242W		0.63119	1.01165	0.623921
YCR095C	OCA4		0.59394	0.95194	0.623926
YDL110C	TMA17		0.72035	1.14606	0.628545
YBR267W	REI1		0.46348	0.72124	0.642615
YCR045C	RRT12		0.61715	0.95688	0.644961
YCR036W	RBK1		0.65602	1.00902	0.650156
YBR284W	YBR284W		0.69564	1.06015	0.656171
YBR297W	MAL33		0.69814	1.05295	0.663032
YDL127W	PCL2		0.68779	1.03711	0.663179
YCL011C	GBP2		0.70671	1.06316	0.664726
YBR295W	PCA1		0.66174	0.96523	0.685578
YBR291C	CTP1		0.71325	1.0373	0.687602
YBR226C	YBR226C		0.6477	0.93283	0.694339
YDL001W	RMD1		0.77765	1.09718	0.708772
YCR019W	MAK32		0.72008	1.00711	0.714996
YBR283C	SSH1		0.75341	1.05209	0.716108
YDL106C	PHO2		0.71619	0.99654	0.718677
YBR246W	RRT2		0.6441	0.89174	0.722296
YCL050C	APA1		0.77605	1.07322	0.723104
YBR269C	FMP21		0.7226	0.98998	0.729914
YBR287W	YBR287W		0.72386	0.99098	0.730449
YCL010C	SGF29		0.70867	0.96058	0.737752
YDL133C-A	RPL41B		0.77836	1.05324	0.739015
YCL063W	VAC17		0.67055	0.90713	0.739199
YDL162C	YDL162C		0.79162	1.06585	0.742712
YCR085W	YCR085W		0.78219	1.03605	0.754973
YDL050C	YDL050C		0.82782	1.09419	0.75656
YCL076W	YCL076W		0.81728	1.07239	0.762111
YCR068W	ATG15		0.78095	1.02094	0.764932
YDL077C	VAM6		0.8421	1.1006	0.765128
YDL183C	YDL183C		0.63502	0.82352	0.771105
YCL051W	LRE1		0.81164	1.05068	0.77249
YCR008W	SAT4		0.79917	1.03214	0.774284
YDL002C	NHP10		0.74404	0.94719	0.785523
YCR020C-A	MAK31		0.78537	0.99661	0.788041
YDL175C	AIR2		0.80491	1.01836	0.790398
YCR026C	NPP1		0.79745	1.00678	0.79208
YDL146W	LDB17		0.86004	1.08204	0.794832
33	33		0.92253	1.1524	0.800529
YCR033W	SNT1		0.7625	0.94634	0.805736
YDL118W	YDL118W		0.67266	0.83407	0.806479
YCR087C-A	YCR087C-A		0.82015	1.01296	0.809657
YDL023C	YDL023C		0.84789	1.04479	0.811541
YDL012C	YDL012C		0.86072	1.055	0.815848
YDL041W	YDL041W		0.78272	0.9589	0.816269
YDL054C	MCH1		0.89225	1.08277	0.824044
YDL134C	PPH21		0.85265	1.02104	0.83508
YDL172C	YDL172C		0.81315	0.97319	0.835551
YBR298C	MAL31		0.86829	1.0357	0.838361
YDL038C	YDL038C		0.84344	1.00565	0.838701
YCL046W	YCL046W		0.81098	0.96089	0.843988
YDL160C	DHH1		0.86325	1.01955	0.846697
YCL026C	YCL026C		0.90575	1.06583	0.849807
YDL114W	YDL114W		0.79673	0.93365	0.85335
YDL035C	GPR1		0.95143	1.10725	0.859273
YBR227C	MCX1		0.90311	1.04906	0.860875
YCR006C	YCR006C		0.86443	0.99872	0.865538
YDL157C	YDL157C		0.85005	0.98201	0.865623
YDL176W	YDL176W		0.77148	0.8875	0.869273
YCL014W	BUD3		0.97167	1.11575	0.870867
YBR292C	YBR292C		0.84802	0.97109	0.873266
YCL037C	SRO9		0.91431	1.04531	0.874678
YCR081W	SRB8		0.64882	0.73783	0.879362
YCL001W	RER1		0.93325	1.06104	0.879562
YCR091W	KIN82		0.93415	1.05904	0.882072
YDL033C	SLM3		0.89946	1.01721	0.884242
YCR089W	FIG2		0.9124	1.02842	0.887186
YBR275C	RIF1		0.9422	1.06172	0.887428
YCR037C	PHO87		0.92775	1.04145	0.890825
YCR010C	ADY2		0.90702	1.01398	0.894515
YCR053W	THR4		0.66127	0.73873	0.895144
YDL182W	LYS20		0.73513	0.8179	0.898802
YCR048W	ARE1		0.96748	1.07623	0.898953
YCR025C	YCR025C		0.87205	0.96999	0.89903
YCR022C	YCR022C		0.97847	1.0833	0.903231
YDL173W	PAR32		0.8458	0.93282	0.906713
YCL038C	ATG22		0.944	1.03966	0.907989
YCL075W	YCL075W		0.86206	0.94761	0.90972
YCR027C	RHB1		0.8651	0.9505	0.910153
YDL124W	YDL124W		0.89005	0.97682	0.911171
YCR090C	YCR090C		0.98747	1.08366	0.911236
YBR261C	TAE1		0.95407	1.04544	0.912601
YDL085W	NDE2		0.95577	1.04551	0.914166
YBR235W	VHC1		0.95361	1.04293	0.914357
YCL034W	LSB5		0.94298	1.03118	0.914467
YDL112W	TRM3		1.00958	1.10026	0.917583
YDL076C	RXT3		0.96823	1.05511	0.917658
YDL020C	RPN4		0.81697	0.88908	0.918894
YBR244W	GPX2		0.92206	1.00316	0.919155
YCL064C	CHA1		0.95956	1.03077	0.930916
YCR099C	YCR099C		0.91831	0.98644	0.930933
YDL037C	BSC1		0.9252	0.99057	0.934008
YCR060W	TAH1		0.96626	1.03436	0.934162
YDL034W	YDL034W		0.98997	1.05643	0.93709
YBR286W	APE3		0.98573	1.04907	0.939623
YDL088C	ASM4		0.95826	1.01876	0.940614
YCL039W	GID7		1.01824	1.08227	0.940837
YBR238C	YBR238C		0.94576	1.00329	0.942659
49	49		1.0044	1.06244	0.945371
YDL161W	ENT1		0.95021	1.00266	0.947689
YCR007C	YCR007C		0.98375	1.03552	0.950006
YCR065W	HCM1		0.97983	1.02802	0.953123
YDL079C	MRK1		1.00682	1.05452	0.954766
YDL052C	SLC1		0.96642	1.0114	0.955527
YBR259W	YBR259W		0.97602	1.01774	0.959007
YBR262C	AIM5		0.95325	0.99356	0.959429
YDL167C	NRP1		1.00186	1.04392	0.95971
YBR224W	YBR224W		1.11855	1.16058	0.963785
YDL125C	HNT1		0.94227	0.97173	0.969683
YDL169C	UGX2		0.98927	1.01981	0.970053
YDL144C	YDL144C		0.94949	0.97746	0.971385
YCR088W	ABP1		0.94401	0.97163	0.971574
YBR249C	ARO4		0.91127	0.93728	0.972249
YCL040W	GLK1		0.97397	0.9999	0.974067
1	1		0.94406	0.96629	0.976994
YBR270C	BIT2		0.98004	1.00165	0.978426
YBR230C	OM14		1.01709	1.0375	0.980328
YBR229C	ROT2		0.92165	0.93935	0.981157
YDL025C	RTK1		1	1.01868	0.981663
YDL113C	ATG20		0.97298	0.99093	0.981886
YDL024C	DIA3		0.94206	0.94653	0.995277
YCL024W	KCC4		1.07385	1.07852	0.99567
YCR061W	YCR061W		1.05766	1.0577	0.999962
YCR102C	YCR102C		1.16883	1.16837	1.00039
17	17		1.02068	1.01981	1.00085
YDL089W	NUR1		0.99014	0.98881	1.00135
YDL119C	YDL119C		0.97334	0.96935	1.00412
YBR228W	SLX1		1.00123	0.99416	1.00711
YCR086W	CSM1		0.98158	0.97424	1.00753
YDL177C	YDL177C		1.03178	1.02156	1.01
YCR069W	CPR4		0.9418	0.93098	1.01162
YDL122W	UBP1		1.01857	1.00673	1.01176
YDL061C	RPS29B		0.72946	0.72098	1.01176
YCL074W	YCL074W		0.98064	0.96656	1.01457
YCR001W	YCR001W		1.06343	1.04733	1.01537
YCL009C	ILV6		0.94382	0.92876	1.01622
YDL179W	PCL9		1.07162	1.05342	1.01728
YBR232C	YBR232C		1.02054	1.00308	1.01741
YDL036C	PUS9		1.07432	1.05569	1.01765
YDL027C	YDL027C		1.01715	0.99817	1.01901
YBR260C	RGD1		1.00862	0.98773	1.02115
YDL131W	LYS21		1.06444	1.04191	1.02162
YOR202W	HIS3		1.09538	1.07217	1.02165
YCL042W	YCL042W		1.06442	1.04105	1.02245
YDL181W	INH1		0.78121	0.76146	1.02594
YCR075C	ERS1		1.00891	0.98093	1.02852
YCR049C	YCR049C		1.08136	1.04998	1.02989
YBR293W	VBA2		1.018	0.98753	1.03085
YCL045C	EMC1		1.0178	0.98521	1.03308
YDL010W	GRX6		1.01714	0.98402	1.03366
YDL135C	RDI1		1.03202	0.99739	1.03472
YBR288C	APM3		1.01787	0.98337	1.03508
YDL159W	STE7		1.034	0.99648	1.03765
YDL154W	MSH5		1.06536	1.02477	1.03961
YBR225W	YBR225W		1.02403	0.98453	1.04012
YCL055W	KAR4		1.01229	0.97277	1.04063
YDL066W	IDP1		1.04785	1.00553	1.04209
YDL081C	RPP1A		0.78713	0.75471	1.04296
YCR024C-A	PMP1		1.01778	0.97566	1.04317
YDL051W	LHP1		1.08279	1.03696	1.0442
YCR050C	YCR050C		0.9986	0.95511	1.04553
YCR032W	BPH1		1.09985	1.04795	1.04953
YCL029C	BIK1		0.9562	0.91002	1.05075
YCR073C	SSK22		1.07402	1.01745	1.0556
YDL080C	THI3		1.15289	1.09172	1.05603
YDL070W	BDF2		1.0374	0.98061	1.05791
YDL091C	UBX3		1.06322	1.00088	1.06229
YDL099W	BUG1		0.94532	0.88901	1.06334
YCL048W	SPS22		1.08487	1.01964	1.06397
YDL128W	VCX1		1.06418	0.99757	1.06677
YCR062W	YCR062W		1.03242	0.96679	1.06788
YDL094C	YDL094C		1.15817	1.08195	1.07045
YDL123W	SNA4		1.06625	0.99582	1.07073
YBR300C	YBR300C		1.10441	1.03086	1.07135
YCR073W-A	SOL2		1.01319	0.94553	1.07156
YCL013W	YCL013W		1.06809	0.99584	1.07255
YDL026W	YDL026W		1.05781	0.97702	1.08269
YCL026C-A	FRM2		1.19703	1.09968	1.08853
YBR241C	YBR241C		1.11156	1.01572	1.09436
YDL109C	YDL109C		1.07769	0.98431	1.09487
YCR067C	SED4		1.0981	1.00285	1.09498
YBR240C	THI2		1.07766	0.98286	1.09645
YCR021C	HSP30		1.12221	1.02232	1.09771
YCL022C	YCL022C		1.15867	1.05537	1.09788
YCL049C	YCL049C		1.02991	0.93605	1.10027
YDL138W	RGT2		1.0646	0.96547	1.10268
YBR264C	YPT10		1.12861	1.02166	1.10468
YCR087W	YCR087W		1.07708	0.97333	1.10659
YDL095W	PMT1		1.0901	0.98268	1.10931
YDL059C	RAD59		1.07438	0.96483	1.11354
YDL137W	ARF2		1.0815	0.97069	1.11416
YDL100C	GET3		1.07046	0.95974	1.11536
YCR105W	ADH7		1.09749	0.98354	1.11586
YCR015C	YCR015C		1.06283	0.9521	1.1163
YDL180W	YDL180W		1.16223	1.04034	1.11716
YDL174C	DLD1		1.09118	0.97508	1.11907
YCR011C	ADP1		1.12009	1.00082	1.11917
YCR016W	YCR016W		1.19649	1.06593	1.12248
YDL171C	GLT1		1.23285	1.09784	1.12298
YDL048C	STP4		1.1205	0.99649	1.12445
YBR272C	HSM3		1.16994	1.04008	1.12486
YDL040C	NAT1		1.1032	0.9794	1.1264
YCL062W	YCL062W		1.12783	1.00111	1.12658
YCR030C	SYP1		0.91652	0.81164	1.12922
YCL027W	FUS1		1.10717	0.97933	1.13054
YBR250W	SPO23		1.08155	0.95613	1.13117
YDL156W	CMR1		1.15287	1.01903	1.13134
YDL074C	BRE1		0.85094	0.7515	1.13232
YBR294W	SUL1		1.14394	1.00915	1.13357
YDL082W	RPL13A		0.84867	0.74867	1.13357
YCR017C	CWH43		1.16126	1.01693	1.14193
YDL142C	CRD1		1.05734	0.92526	1.14275
YDL155W	CLB3		1.11029	0.971	1.14345
YDL117W	CYK3		0.90776	0.79128	1.1472
YCR043C	YCR043C		1.06631	0.92857	1.14834
YDL039C	PRM7		1.12371	0.97853	1.14837
YBR274W	CHK1		1.34838	1.17384	1.14869
YCR100C	YCR100C		1.15758	1.00346	1.15359
YCL012W	YCL012W		1.14437	0.98876	1.15738
YCL030C	HIS4		1.13796	0.98235	1.15841
YBR233W	PBP2		1.20254	1.03341	1.16366
YBR239C	ERT1		1.19813	1.02772	1.16581
YDL046W	NPC2		1.0796	0.92514	1.16696
YBR271W	EFM2		1.15021	0.98174	1.1716
YCL001W-A	YCL001W-A		1.18834	1.009	1.17774
YCR076C	FUB1		1.17051	0.99237	1.17951
YDL168W	SFA1		1.189	1.00773	1.17988
YDL086W	YDL086W		1.16249	0.98526	1.17988
YCR101C	YCR101C		1.17456	0.99385	1.18183
YDL078C	MDH3		1.23542	1.04139	1.18632
YCL023C	YCL023C		1.25299	1.05426	1.1885
YBR255W	MTC4		1.24055	1.04344	1.1889
YDL096C	YDL096C		1.12798	0.94693	1.1912
YCL033C	MXR2		1.1449	0.95971	1.19296
YDL083C	RPS16B		0.8427	0.70458	1.19603
YCR098C	GIT1		1.17021	0.97387	1.20161
YCR092C	MSH3		1.25071	1.03386	1.20975
YBR301W	PAU24		1.21928	1.00732	1.21042
YDL170W	UGA3		1.14863	0.94421	1.2165
YDL130W-A	STF1		1.24062	1.01837	1.21824
YDL019C	OSH2		1.26295	1.0353	1.21989
YCL056C	PEX34		1.21249	0.99393	1.21989
65	65		1.25145	1.02447	1.22156
YDL178W	DLD2		1.2559	1.02497	1.2253
YCL069W	VBA3		1.22944	1.00289	1.2259
YCR051W	YCR051W		1.16055	0.94659	1.22603
YCR059C	YIH1		1.25266	1.02114	1.22673
YCL028W	RNQ1		1.2144	0.98885	1.22809
YCR063W	BUD31		0.76064	0.61619	1.23442
YBR258C	SHG1		1.19279	0.96595	1.23484
YBR266C	YBR266C		0.83455	0.67474	1.23685
YDL056W	MBP1		1.16893	0.94337	1.2391
YCR020C	PET18		1.23034	0.99112	1.24136
YDL129W	YDL129W		1.22374	0.98274	1.24523
YBR280C	SAF1		1.25626	1.0077	1.24666
YDL053C	PBP4		1.17704	0.94364	1.24734
YCR014C	POL4		1.11502	0.89014	1.25263
YDL093W	PMT5		1.30696	1.03317	1.265
YCR083W	TRX3		1.3065	1.03058	1.26773
YDL134C-A	YDL134C-A		1.21504	0.95732	1.26921
YBR263W	SHM1		1.22209	0.96174	1.27071
YBR248C	HIS7		0.99819	0.77723	1.28429
YCR082W	AHC2		1.26792	0.98658	1.28517
YDL011C	YDL011C		1.26147	0.97503	1.29378
YCL057W	PRD1		1.29385	0.99828	1.29608
YCR023C	YCR023C		1.32096	1.0152	1.30118
YDL065C	PEX19		1.25013	0.95858	1.30415
YCL006C	YCL006C		1.31914	1.00228	1.31614
YDL018C	ERP3		1.32736	0.99937	1.3282
YDL149W	ATG9		1.24416	0.93076	1.33671
YBR296C	PHO89		1.35431	0.99744	1.35779
YCL047C	POF1		1.42407	1.04581	1.36169
YCL002C	YCL002C		1.31222	0.95619	1.37234
YCR005C	CIT2		1.35363	0.98615	1.37264
YCL044C	MGR1		1.03303	0.73354	1.40828
YDL130W	RPP1B		1.06319	0.74957	1.4184
YDL121C	YDL121C		1.42983	1.00593	1.4214
YBR285W	YBR285W		1.37093	0.96089	1.42673
YBR273C	UBX7		1.49937	1.02567	1.46184
YCR028C-A	RIM1		0.87333	0.59649	1.46412
YCR031C	RPS14A		1.24084	0.84023	1.47679
YDL071C	YDL071C		1.52744	1.01186	1.50954
YCL025C	AGP1		1.52414	1.00629	1.51461
YBR290W	BSD2		1.42834	0.90834	1.57247
YCL032W	STE50		1.57948	1.00027	1.57905
YCR079W	PTC6		1.81739	1.117	1.62703
YDL136W	RPL35B		1.21512	0.69144	1.75738
YDL184C	RPL41A		1.96078	1.07879	1.81757
YCR106W	RDS1		1.73563	0.92751	1.87128
YDL104C	QRI7		1.00336	0.52514	1.91065
YDL062W	YDL062W		0	0	#DIV/0!

## Sheet: S1 P3
Array ORF	Array Name	Array annotation	Normalized colony size (EXPERIMENT)	Normalized colony size (CONTROL)	ratio
YDR126W	SWF1		0	0.82513	0
YDR392W	SPT3		0.04552	0.92285	0.0493255
YDR245W	MNN10		0.09934	0.84439	0.117647
YDR408C	ADE8		0.09043	0.57977	0.155976
YDR080W	VPS41		0.20453	0.9555	0.214055
YDR359C	EAF1		0.24514	0.85624	0.286298
YDR075W	PPH3		0.30105	0.96407	0.31227
YDR293C	SSD1		0.34658	1.04679	0.331088
YDL232W	OST4		0.2321	0.66648	0.348248
YDR207C	UME6		0.25434	0.67477	0.376928
YDR247W	VHS1		0.39302	0.95719	0.410598
YDR369C	XRS2		0.45959	0.97922	0.469343
YDR173C	ARG82		0.3072	0.62899	0.488402
YDR315C	IPK1		0.51636	0.97087	0.531853
YDR074W	TPS2		0.60303	1.10667	0.544905
YDR076W	RAD55		0.47926	0.87908	0.545184
YDR388W	RVS167		0.64446	1.15416	0.55838
YDR334W	SWR1		0.59278	1.01956	0.581408
YDR058C	TGL2		0.675	1.15453	0.584653
YDR270W	CCC2		0.67892	1.08423	0.626177
YDR360W	YDR360W		0.62017	0.97327	0.637202
YDR158W	HOM2		0.61006	0.95424	0.639315
YDR310C	SUM1		0.67006	1	0.67006
YDR005C	MAF1		0.6305	0.93104	0.6772
YDR174W	HMO1		0.42388	0.62292	0.680473
YDL219W	DTD1		0.722	1.05983	0.681241
YDR097C	MSH6		0.77104	1.12923	0.682802
YDR159W	SAC3		0.47423	0.69389	0.683437
YDR157W	YDR157W		0.71634	1.048	0.683531
YDR420W	HKR1		0.74938	1.07659	0.696068
YDR312W	SSF2		0.73724	1.0529	0.700199
YDL194W	SNF3		0.73471	1.04323	0.704265
YDL223C	HBT1		0.69123	0.96593	0.715611
YDR277C	MTH1		0.75796	1.05413	0.719038
YDR162C	NBP2		0.86307	1.19517	0.722132
YDR024W	YDR024W		0.71553	0.97604	0.733095
YDR406W	PDR15		0.68487	0.9299	0.736499
YDR108W	TRS85		0.71803	0.96617	0.743171
YDL206W	YDL206W		0.84356	1.12904	0.747148
YDL188C	PPH22		0.80361	1.07494	0.747586
YDR313C	PIB1		0.64253	0.84981	0.756087
YDR092W	UBC13		0.84799	1.09927	0.771412
YDR279W	RNH202		0.73816	0.95125	0.775989
YDR262W	YDR262W		0.7799	1.00197	0.778367
YDR120C	TRM1		0.78399	1.00572	0.779531
YDL192W	ARF1		0.66787	0.85103	0.784778
YDR146C	SWI5		0.84966	1.07169	0.792823
YDR346C	SVF1		0.78895	0.98447	0.801396
YDR217C	RAD9		0.86672	1.07362	0.807287
YDR011W	SNQ2		0.76431	0.94499	0.808802
YDR351W	SBE2		0.86508	1.06825	0.80981
YDR128W	MTC5		0.87968	1.08627	0.809817
YDR007W	TRP1		0.95092	1.17185	0.811469
YDR375C	BCS1		0.40375	0.4942	0.816977
YDR250C	YDR250C		0.93238	1.13911	0.818516
YDR144C	MKC7		0.69028	0.83922	0.822526
YDR276C	PMP3		0.7704	0.9357	0.823341
YDL200C	MGT1		0.89534	1.07657	0.83166
YDR130C	FIN1		0.91216	1.08583	0.840058
YDR008C	YDR008C		0.85127	1.00947	0.843284
YDR216W	ADR1		0.99524	1.17947	0.843803
YDR305C	HNT2		0.99875	1.1811	0.84561
YDR382W	RPP2B		0.56768	0.66537	0.853179
YDR049W	VMS1		0.83987	0.98407	0.853466
YDR100W	TVP15		0.86333	1.00509	0.858958
YDL190C	UFD2		0.81956	0.94967	0.862995
YDR186C	YDR186C		0.8427	0.97572	0.86367
YDR319C	YFT2		0.97315	1.12125	0.867915
YDR372C	VPS74		0.84649	0.97514	0.86807
YDR132C	YDR132C		0.81566	0.93788	0.869685
YDR286C	YDR286C		0.90483	1.03435	0.874781
YDR014W	RAD61		0.91641	1.0463	0.875858
YDR265W	PEX10		0.94265	1.07523	0.876696
YDR384C	ATO3		1.05272	1.1978	0.878878
YDL222C	FMP45		0.99263	1.12648	0.881179
YDR223W	CRF1		0.88669	1.00413	0.883043
YDR229W	IVY1		0.90059	1.01537	0.886957
YDR203W	YDR203W		0.93512	1.04796	0.892324
YDR335W	MSN5		0.84129	0.94046	0.894552
YDR163W	CWC15		0.94494	1.0552	0.895508
YDL237W	AIM6		0.90472	1.00865	0.896961
YDR025W	RPS11A		0.75954	0.84638	0.897398
YDR370C	YDR370C		0.90783	1.01008	0.89877
YDR010C	YDR010C		0.91344	1.01497	0.899967
YDR151C	CTH1		0.89969	0.9986	0.900951
YDL213C	NOP6		0.89472	0.99291	0.901109
YDR057W	YOS9		0.83065	0.92173	0.901186
YDR199W	YDR199W		0.88701	0.98382	0.901598
YDR284C	DPP1		0.90215	0.99827	0.903713
YDR248C	YDR248C		1.00517	1.1111	0.904662
YDR352W	YPQ2		0.9158	1.00975	0.906957
YDL242W	YDL242W		0.92219	1.01517	0.908409
YDR179W-A	YDR179W-A		0.93487	1.02436	0.912638
YDL240W	LRG1		0.81514	0.89288	0.912933
YDR152W	GIR2		0.89379	0.97881	0.913139
YDR419W	RAD30		0.88069	0.96437	0.913228
YDR051C	DET1		0.98089	1.07152	0.915419
YDR215C	YDR215C		0.95029	1.03534	0.917853
YDR316W	OMS1		0.85311	0.9286	0.918706
YDR354W	TRP4		0.9785	1.06331	0.92024
YDR363W	ESC2		0.87264	0.94653	0.921936
65	65		0.98362	1.06625	0.922504
YDR098C	GRX3		0.87309	0.94396	0.924923
YDR244W	PEX5		0.975	1.0501	0.928483
YDR320C	SWA2		0.85083	0.9162	0.928651
YDR210W	YDR210W		0.96674	1.03638	0.932805
YDR282C	YDR282C		0.89855	0.96139	0.934636
YDR165W	TRM82		0.93878	1.00338	0.935618
YDR255C	RMD5		0.85585	0.91359	0.936799
YDR205W	MSC2		1.11967	1.19404	0.937716
YDR400W	URH1		0.99118	1.05426	0.940167
YDL230W	PTP1		0.94317	1.00312	0.940236
YDR411C	DFM1		0.97994	1.03673	0.945222
YDR333C	YDR333C		0.91254	0.9646	0.946029
YDR084C	TVP23		0.93254	0.98573	0.94604
YDR198C	RKM2		0.96922	1.02449	0.946051
YDR090C	YDR090C		0.95256	1.00605	0.946832
YDR072C	IPT1		1.00828	1.06207	0.949354
YDL226C	GCS1		0.9432	0.99247	0.950356
YDR059C	UBC5		0.98803	1.03868	0.951236
YDR357C	CNL1		0.97911	1.02779	0.952636
YDR368W	YPR1		1.02762	1.07696	0.954186
YDR321W	ASP1		1.00401	1.0507	0.955563
YDR161W	YDR161W		0.99573	1.03811	0.959176
YDL211C	YDL211C		1.00736	1.04846	0.9608
YDR150W	NUM1		0.97022	1.00917	0.961404
YDR089W	YDR089W		1.03205	1.07341	0.961469
YDR148C	KGD2		0.84825	0.88224	0.961473
YDR383C	NKP1		0.97723	1.01194	0.9657
YDR259C	YAP6		0.98234	1.01713	0.965796
YDL186W	YDL186W		1.08264	1.12022	0.966453
YDR257C	RKM4		0.93009	0.9622	0.966629
YDR253C	MET32		1.04875	1.08376	0.967696
YDR169C	STB3		1.03241	1.06493	0.969463
YDR273W	DON1		1.13685	1.17098	0.970853
YDR112W	YDR112W		0.97624	1.00408	0.972273
YDR153C	ENT5		0.96489	0.98697	0.977628
YDR104C	SPO71		0.9642	0.98596	0.97793
YDR272W	GLO2		0.94927	0.9692	0.979437
YDR256C	CTA1		1.03353	1.05491	0.979733
YDL231C	BRE4		1.01641	1.03715	0.980003
YDR403W	DIT1		0.9535	0.97107	0.981907
YDR095C	YDR095C		1.0519	1.07122	0.981964
YDR192C	NUP42		1.06398	1.08058	0.984638
YDR061W	YDR061W		0.97348	0.98862	0.984686
YDL239C	ADY3		0.97861	0.99298	0.985528
YDR281C	PHM6		0.98305	0.99643	0.986572
49	49		0.98588	0.99864	0.987223
YDR066C	RTR2		0.97984	0.99087	0.988868
YDR142C	PEX7		1.00587	1.01639	0.98965
YDL199C	YDL199C		0.98464	0.99457	0.990016
YDR018C	YDR018C		1.05793	1.06803	0.990543
YDR124W	YDR124W		1.02624	1.0358	0.99077
YDR063W	AIM7		0.98148	0.98855	0.992848
YDR254W	CHL4		0.99485	1.00114	0.993717
YDR409W	SIZ1		0.92881	0.93453	0.993879
YDR202C	RAV2		0.93145	0.93686	0.994225
YDR249C	YDR249C		1.11745	1.12394	0.994226
YDR123C	INO2		1.02507	1.02499	1.00008
YDR345C	HXT3		1.03996	1.03704	1.00282
YDR263C	DIN7		0.97017	0.96579	1.00454
YDR111C	ALT2		1.01926	1.01426	1.00493
YDR154C	YDR154C		0.87478	0.86793	1.00789
YDR133C	YDR133C		1.0098	1.00022	1.00958
YDR380W	ARO10		1.03252	1.0196	1.01267
YDR344C	YDR344C		1.03638	1.02291	1.01317
YDL224C	WHI4		0.97244	0.95941	1.01358
YDR109C	YDR109C		1.02275	1.00857	1.01406
YDR218C	SPR28		1.01086	0.99466	1.01629
YDR222W	YDR222W		1.05541	1.03691	1.01784
YDR415C	YDR415C		0.98466	0.96707	1.01819
YDR393W	SHE9		0.61346	0.60192	1.01917
YDR193W	YDR193W		1.01464	0.9938	1.02097
YDR389W	SAC7		0.97297	0.95162	1.02244
YDR183W	PLP1		1.09355	1.06331	1.02844
YDR213W	UPC2		1.05269	1.02323	1.02879
YDR225W	HTA1		0.91185	0.88583	1.02937
YDR019C	GCV1		1.07845	1.04619	1.03084
YDR414C	ERD1		0.94724	0.91827	1.03155
YDR185C	UPS3		1.05856	1.02462	1.03312
YDR309C	GIC2		1.06402	1.029	1.03403
YDR329C	PEX3		1.02845	0.99445	1.03419
YDR143C	SAN1		1.11798	1.08045	1.03474
YDR304C	CPR5		1.05579	1.01975	1.03534
YDL215C	GDH2		1.00251	0.96683	1.0369
17	17		1.02934	0.99224	1.03739
YDR117C	TMA64		1.04685	1.00831	1.03822
YDL210W	UGA4		1.11513	1.07347	1.03881
YDR125C	ECM18		1.09662	1.05258	1.04184
YDR071C	PAA1		1	0.95948	1.04223
YDR056C	YDR056C		1.30195	1.24915	1.04227
YDR358W	GGA1		1.04255	0.99914	1.04345
YDL216C	RRI1		0.9863	0.94402	1.04479
YDR266C	HEL2		1.0456	1.00073	1.04484
YDR336W	YDR336W		1.10371	1.05594	1.04524
YDR294C	DPL1		1.00858	0.96146	1.04901
YDL218W	YDL218W		1.00158	0.9543	1.04954
YDL233W	MFG1		0.98032	0.93403	1.04956
YDR233C	RTN1		0.99737	0.94803	1.05204
YDL229W	SSB1		0.98887	0.93772	1.05455
YDR252W	BTT1		1.13266	1.07311	1.05549
YDR001C	NTH1		1.03629	0.98079	1.05659
YDR338C	YDR338C		1.00375	0.94876	1.05796
YDR239C	YDR239C		0.97915	0.92433	1.05931
YDR067C	OCA6		0.98126	0.92515	1.06065
YDR260C	SWM1		1.1017	1.03797	1.0614
YDR285W	ZIP1		1.08555	1.01958	1.0647
YDR094W	YDR094W		1.05861	0.99382	1.06519
YDL204W	RTN2		1.1063	1.03857	1.06521
YDR107C	TMN2		1.05664	0.99127	1.06595
YDR191W	HST4		1.10958	1.04071	1.06618
YDR102C	YDR102C		1.05863	0.99094	1.06831
YDR134C	YDR134C		1.15698	1.08295	1.06836
YOR202W	HIS3		1.10565	1.03456	1.06872
YDL234C	GYP7		1.11599	1.04417	1.06878
YDR386W	MUS81		1.07694	1.00706	1.06939
YDL214C	PRR2		1.03345	0.96566	1.0702
YDR099W	BMH2		1.05835	0.98844	1.07073
YDR093W	DNF2		1.08758	1.01509	1.07141
YDR387C	YDR387C		1.06687	0.99456	1.07271
YDR073W	SNF11		1.14346	1.06546	1.07321
YDR349C	YPS7		1.10462	1.02786	1.07468
YDR374C	YDR374C		1.0339	0.96147	1.07533
YDR119W	VBA4		1.07317	0.99756	1.07579
YDR139C	RUB1		1.08283	1.00653	1.0758
YDR363W-A	SEM1		1.06899	0.99341	1.07608
YDR131C	YDR131C		1.02347	0.95002	1.07731
YDL241W	YDL241W		1.20673	1.11641	1.0809
YDL227C	HO		1.07457	0.99252	1.08267
YDR121W	DPB4		1.04771	0.96758	1.08281
YDR147W	EKI1		1.13976	1.04609	1.08954
YDL191W	RPL35A		0.92794	0.8516	1.08964
YDR274C	YDR274C		1.10083	1.00957	1.09039
YDR221W	GTB1		1.03697	0.95058	1.09088
YDR149C	YDR149C		1.10913	1.015	1.09274
YDR206W	EBS1		1.02633	0.93697	1.09537
YDR155C	CPR1		1.13044	1.0312	1.09624
YDR306C	YDR306C		1.10988	1.00862	1.10039
YDR371W	CTS2		1.10137	0.99978	1.10161
YDR110W	FOB1		1.13364	1.02828	1.10246
YDR171W	HSP42		1.03592	0.93872	1.10355
YDR015C	YDR015C		1.0555	0.95642	1.10359
YDR332W	IRC3		1.07519	0.97251	1.10558
YDR009W	GAL3		1.21095	1.09507	1.10582
YDR340W	YDR340W		1.19186	1.07696	1.10669
YDR379W	RGA2		1.15039	1.03598	1.11044
YDR101C	ARX1		0.9398	0.83845	1.12088
YDL236W	PHO13		1.14836	1.02407	1.12137
1	1		1.05739	0.94288	1.12145
YDR314C	RAD34		1.18202	1.05282	1.12272
YDR241W	YDR241W		0.93287	0.83084	1.1228
YDR220C	YDR220C		1.11502	0.98763	1.12899
YDR214W	AHA1		1.10165	0.97423	1.13079
YDR184C	ATC1		1.05736	0.93262	1.13375
YDR219C	MFB1		1.06164	0.93613	1.13407
YDR275W	BSC2		1.12904	0.99387	1.136
YDR122W	KIN1		1.18486	1.04169	1.13744
YDR391C	YDR391C		1.09525	0.96264	1.13776
YDR399W	HPT1		1.18396	1.04004	1.13838
YDL197C	ASF2		1.12441	0.98342	1.14337
YDR077W	SED1		1.04433	0.91273	1.14418
YDR421W	ARO80		1.18288	1.03358	1.14445
YDR103W	STE5		1.18204	1.0292	1.1485
YDR105C	TMS1		1.13479	0.98673	1.15005
YDR385W	EFT2		1.05821	0.91681	1.15423
YDR401W	YDR401W		1.21939	1.05461	1.15625
YDR135C	YCF1		1.15239	0.99556	1.15753
YDR287W	INM2		1.21948	1.05282	1.1583
YDR289C	RTT103		0.98791	0.85168	1.15995
YDR410C	STE14		1.19647	1.03089	1.16062
YDR116C	MRPL1		1.02523	0.88229	1.16201
YDR181C	SAS4		1.15253	0.98769	1.16689
YDL238C	GUD1		1.10145	0.9419	1.16939
YDR227W	SIR4		1.05714	0.90238	1.1715
YDL203C	ACK1		1.10499	0.94093	1.17436
YDR055W	PST1		1.20593	1.0255	1.17594
YDR291W	HRQ1		1.21007	1.02578	1.17966
YDL189W	RBS1		1.12935	0.95609	1.18122
YDR330W	UBX5		1.1995	1.01471	1.18211
33	33		1.20802	1.02098	1.1832
YDR020C	DAS2		1.14582	0.96258	1.19036
YDR068W	DOS2		1.26908	1.06429	1.19242
YDL187C	YDL187C		1.24246	1.03713	1.19798
YDR006C	SOK1		1.19485	0.99668	1.19883
YDR297W	SUR2		1.12498	0.93717	1.2004
YDR378C	LSM6		0.69883	0.58047	1.2039
YDL185W	VMA1		1.24186	1.02774	1.20834
YDR261C	EXG2		1.23671	1.02297	1.20894
YDL201W	TRM8		1.10492	0.91092	1.21297
YDR003W	RCR2		1.1381	0.93713	1.21445
YDR251W	PAM1		1.23973	1.02063	1.21467
YDR004W	RAD57		1.08788	0.89516	1.21529
YDR085C	AFR1		1.22453	1.00321	1.22061
YDR127W	ARO1		0.85732	0.70195	1.22134
YDR209C	YDR209C		1.2295	1.00415	1.22442
YDR083W	RRP8		0.95358	0.77005	1.23834
YDR402C	DIT2		1.2611	1.01683	1.24023
YDR348C	PAL1		1.18737	0.95385	1.24482
YDR318W	MCM21		1.18934	0.95482	1.24562
YDR234W	LYS4		1.15856	0.92726	1.24944
YDR179C	CSN9		1.23181	0.98425	1.25152
YDR022C	ATG31		1.32281	1.04104	1.27066
YDR096W	GIS1		1.21577	0.95377	1.2747
YDR278C	YDR278C		1.25149	0.97956	1.2776
YDR422C	SIP1		1.34615	1.0424	1.29139
YDR307W	PMT7		1.25084	0.95343	1.31194
YDR317W	HIM1		1.31755	0.99324	1.32652
YDR178W	SDH4		1.17493	0.88229	1.33168
YDR070C	FMP16		1.33205	0.98037	1.35872
YDR156W	RPA14		1.43681	1.05607	1.36053
YDR258C	HSP78		1.40602	1.02169	1.37617
YDR048C	YDR048C		1.44187	0.97459	1.47946
YDR395W	SXM1		1.51058	0.99434	1.51918
YDL243C	AAD4		1.96078	0.94473	2.07549

## Sheet: S1 P4
Array ORF	Array Name	Array annotation	Normalized colony size (EXPERIMENT)	Normalized colony size (CONTROL)	ratio
YER095W	RAD51		0.09256	0.61136	0.1514
YDR532C	KRE28		0.06046	0.36155	0.167224
YER111C	SWI4		0.11994	0.61858	0.193896
YFL025C	BST1		0.16157	0.57076	0.283079
YEL059W	YEL059W		0.19033	0.65313	0.291412
YDR455C	YDR455C		0.16111	0.51238	0.314435
YDR463W	STP1		0.21665	0.67847	0.319321
YEL031W	SPF1		0.26965	0.81658	0.330219
YFL036W	RPO41		0.16245	0.41569	0.390796
YER151C	UBP3		0.21253	0.54025	0.393392
YER056C-A	RPL34A		0.45536	0.98525	0.462177
YFL023W	BUD27		0.28895	0.61791	0.467625
YER162C	RAD4		0.56658	1.12037	0.505708
YEL053C	MAK10		0.35965	0.67752	0.530833
YER020W	GPA2		0.56736	1.0445	0.543188
YER042W	MXR1		0.50145	0.88721	0.565199
YEL062W	NPR2		0.58143	0.98311	0.591419
YER007W	PAC2		0.60984	0.99864	0.610671
YEL033W	MTC7		0.53382	0.85843	0.621856
YEL014C	YEL014C		0.72675	1.13728	0.639025
YEL001C	IRC22		0.69157	1.07785	0.64162
YDR530C	APA2		0.75301	1.16091	0.648638
YER031C	YPT31		0.5136	0.79169	0.648739
YDR435C	PPM1		0.4972	0.73839	0.673357
YDR524C	AGE1		0.65081	0.96613	0.673626
YER181C	YER181C		0.7208	1.06802	0.674894
YEL013W	VAC8		0.65642	0.96043	0.683465
YDR445C	YDR445C		0.71125	1.03236	0.688955
YER139C	RTR1		0.51683	0.74733	0.691569
YFL013W-A	YFL013W-A		0.75978	1.06291	0.714811
YER116C	SLX8		0.59809	0.82459	0.725318
YER176W	ECM32		0.7146	0.98258	0.727269
YDR496C	PUF6		0.72161	0.96808	0.745403
YEL038W	UTR4		0.7875	1.05544	0.746134
YEL039C	CYC7		0.82397	1.09303	0.75384
YER055C	HIS1		0.82751	1.09581	0.755158
YDR490C	PKH1		0.75276	0.99664	0.755298
YER074W	RPS24A		0.5702	0.75278	0.757459
YDR536W	STL1		0.74676	0.9606	0.777389
YEL037C	RAD23		0.89312	1.14223	0.781909
YDR471W	RPL27B		0.74367	0.9498	0.782975
YFL027C	GYP8		0.73847	0.94244	0.783572
YDR535C	YDR535C		0.73534	0.93783	0.784087
YFL030W	AGX1		0.83639	1.06428	0.785874
YFL034W	YFL034W		0.84149	1.07028	0.786234
YEL042W	GDA1		0.78864	1.00297	0.786305
YER114C	BOI2		0.75794	0.96065	0.788987
YFL041W	FET5		0.78609	0.98742	0.796105
YFL020C	PAU5		0.84353	1.05695	0.798079
YER134C	YER134C		0.79323	0.9912	0.800272
YER085C	YER085C		0.87781	1.09324	0.802944
YER090W	TRP2		0.8225	1.02113	0.80548
YER066W	RRT13		0.88818	1.10249	0.805613
YDR441C	APT2		0.78427	0.97299	0.806041
YER140W	YER140W		0.87474	1.08308	0.807641
YER131W	RPS26B		0.7446	0.92141	0.808109
YEL023C	YEL023C		0.87105	1.07736	0.808504
YER065C	ICL1		0.80667	0.9936	0.811866
YER067C-A	YER067C-A		0.84917	1.04451	0.812984
YER113C	TMN3		0.80357	0.98818	0.813182
YDR506C	GMC1		0.81607	1.00321	0.813459
YDR540C	IRC4		0.9694	1.19135	0.813699
YDR446W	ECM11		0.8395	1.02893	0.815896
YEL008W	YEL008W		0.86146	1.04732	0.822538
YER129W	SAK1		0.90316	1.09698	0.823315
YEL052W	AFG1		0.87059	1.05513	0.825102
YDR516C	EMI2		0.85207	1.0306	0.826771
YFR011C	AIM13		0.95504	1.15101	0.829741
YER067W	RGI1		0.85818	1.03003	0.83316
YDR528W	HLR1		0.97819	1.1712	0.835203
YER179W	DMC1		0.8721	1.03969	0.838808
YER087C-A	YER087C-A		0.92546	1.09759	0.843175
YDR447C	RPS17B		0.75811	0.89829	0.843948
YFL042C	YFL042C		0.83158	0.98439	0.844767
YER062C	HOR2		0.86086	1.01634	0.84702
YER132C	PMD1		0.85427	1.00445	0.850485
YFL019C	YFL019C		0.94259	1.10566	0.852513
YER088C	DOT6		0.84093	0.98464	0.854048
YER041W	YEN1		0.91748	1.06922	0.858083
YER060W-A	FCY22		1.02467	1.18581	0.86411
49	49		0.81603	0.94334	0.865043
33	33		0.83243	0.95837	0.868589
YER054C	GIP2		0.88055	1.01349	0.868829
YFR009W	GCN20		0.92878	1.06757	0.869994
YER174C	GRX4		1.00991	1.15712	0.872779
YFR008W	FAR7		0.8221	0.94167	0.873023
YER158C	YER158C		0.93167	1.06488	0.874906
YDR436W	PPZ2		0.87093	0.99122	0.878644
YER045C	ACA1		0.85418	0.97189	0.878885
YDR440W	DOT1		0.896	1.01597	0.881916
YDR533C	HSP31		0.8915	1.0097	0.882936
YDR538W	PAD1		0.96406	1.0904	0.884134
YFL046W	FMP32		0.90716	1.02249	0.887207
YEL010W	YEL010W		0.89702	1.00525	0.892335
YDR525W-A	SNA2		1.04636	1.16843	0.895526
YER185W	PUG1		0.90612	1.01024	0.896935
YER098W	UBP9		0.9228	1.02362	0.901506
YER078C	ICP55		0.84266	0.92837	0.907677
YDR492W	IZH1		0.96815	1.06432	0.909642
YEL017C-A	PMP2		0.9468	1.03981	0.910551
YER007C-A	TMA20		0.86113	0.94023	0.915872
YFL056C	AAD6		0.88527	0.96623	0.91621
YER048C	CAJ1		0.96433	1.05063	0.917859
YFL015C	YFL015C		0.96555	1.05195	0.917867
YFL043C	YFL043C		0.9964	1.08553	0.917893
YFL040W	YFL040W		0.94936	1.0329	0.919121
YER071C	TDA2		0.93954	1.0218	0.919495
YER056C	FCY2		0.87379	0.94512	0.924528
YER123W	YCK3		0.83517	0.90061	0.927338
YER039C-A	YER039C-A		0.99257	1.06883	0.928651
YDR525W	YDR525W		0.92277	0.99251	0.929734
YER177W	BMH1		0.80782	0.86763	0.931065
YER027C	GAL83		0.99642	1.07006	0.931181
YER163C	GCG1		0.98126	1.05149	0.933209
YDR541C	YDR541C		0.96099	1.028	0.934815
YFL014W	HSP12		0.88596	0.94772	0.934833
YER052C	HOM3		0.53269	0.56814	0.937603
YFL018C	LPD1		0.9396	0.99984	0.93975
YER096W	SHC1		0.96395	1.0233	0.942001
YDR500C	RPL37B		0.81944	0.8684	0.94362
YDR508C	GNP1		0.97918	1.03682	0.944407
YDR469W	SDC1		0.90837	0.96035	0.945874
YFL048C	EMP47		0.96524	1.02039	0.945952
YER064C	VHR2		0.88357	0.93197	0.948067
YER150W	SPI1		0.99739	1.05163	0.948423
YEL020C	YEL020C		1.01573	1.05781	0.96022
YDR485C	VPS72		0.6723	0.69924	0.961472
YDR481C	PHO8		0.9873	1.02391	0.964245
YER046W-A	YER046W-A		1.04375	1.07959	0.966802
YEL048C	TCA17		0.9394	0.97066	0.967795
YDR512C	EMI1		0.8379	0.86505	0.968615
YDR517W	GRH1		0.93748	0.96474	0.971744
YDR480W	DIG2		0.96732	0.99518	0.972005
YER047C	SAP1		0.9985	1.02709	0.972164
YER186C	YER186C		0.93999	0.96634	0.972732
YDR428C	BNA7		1.14966	1.18168	0.972903
YER046W	SPO73		1.16329	1.1951	0.973383
YER001W	MNN1		0.98448	1.0095	0.975215
YER063W	THO1		0.97792	1.00178	0.976182
YFL035C-B	YFL035C-B		0.94971	0.97071	0.978366
YDR424C	DYN2		1.02213	1.04466	0.978433
YDR511W	ACN9		0.97572	0.99512	0.980505
YER061C	CEM1		0.90308	0.9193	0.982356
YFL051C	YFL051C		1.01375	1.03047	0.983774
YOR202W	HIS3		1.04484	1.06119	0.984593
YFL011W	HXT10		1.00862	1.02398	0.985
YDR520C	URC2		0.99016	1.00444	0.985783
YER119C-A	YER119C-A		0.71578	0.72594	0.986004
YDR537C	YDR537C		1.1591	1.17301	0.988142
YER051W	JHD1		0.94979	0.96085	0.988489
YDR497C	ITR1		0.95367	0.9641	0.989182
YEL066W	HPA3		0.98356	0.98713	0.996383
YER175C	TMT1		1.01368	1.01634	0.997383
YER066C-A	YER066C-A		0.99635	0.9924	1.00398
YER002W	NOP16		0.95523	0.95133	1.0041
YEL057C	YEL057C		0.91917	0.91443	1.00518
YER038W-A	YER038W-A		0.97186	0.9629	1.00931
YER079W	YER079W		1	0.98941	1.0107
YDR476C	YDR476C		0.99073	0.97879	1.0122
YDR501W	PLM2		1.03836	1.02487	1.01316
YER057C	HMF1		1.19944	1.17964	1.01678
YEL004W	YEA4		1.0189	1.00133	1.01755
YDR430C	CYM1		0.96199	0.94514	1.01783
YDR474C	YDR474C		1.08798	1.06826	1.01846
YDR467C	YDR467C		1.08816	1.06647	1.02034
YDR519W	FPR2		1.01134	0.98977	1.02179
YDR505C	PSP1		1.00889	0.98645	1.02275
YEL064C	AVT2		1.08764	1.06273	1.02344
YER152C	YER152C		1.03658	1.01282	1.02346
YER005W	YND1		1.09782	1.07196	1.02412
YFL026W	STE2		0.99784	0.97219	1.02638
YER115C	SPR6		1.00805	0.98178	1.02676
YEL060C	PRB1		1.0088	0.98172	1.02758
YEL006W	YEA6		1.01737	0.9878	1.02994
YER004W	FMP52		1.0483	1.01762	1.03015
YFR006W	YFR006W		0.89264	0.86469	1.03232
YER182W	FMP10		1.07662	1.03565	1.03956
YER019W	ISC1		0.90424	0.86463	1.04581
YDR491C	YDR491C		1.16747	1.11617	1.04596
YFL049W	SWP82		1.025	0.97968	1.04626
YER024W	YAT2		1.01931	0.97264	1.04798
YER077C	YER077C		0.99494	0.94826	1.04923
YEL030W	ECM10		1.11844	1.06484	1.05034
YER053C	PIC2		1.04815	0.99275	1.0558
YEL015W	EDC3		1.12511	1.0639	1.05753
YDR539W	FDC1		1.22984	1.15953	1.06064
YER091C	MET6		0.99286	0.93589	1.06087
YEL040W	UTR2		1.07306	1.01148	1.06088
YEL063C	CAN1		1.07955	1.01527	1.06331
YEL056W	HAT2		1.08205	1.01433	1.06676
YER108C	YER108C		1.1069	1.03703	1.06738
YER075C	PTP3		1.0166	0.95217	1.06767
YDR483W	KRE2		1.13602	1.06395	1.06774
YDR452W	PPN1		1.12495	1.05344	1.06788
YER144C	UBP5		1.04954	0.98005	1.0709
YER117W	RPL23B		1.07718	1.00461	1.07224
YER035W	EDC2		1.01122	0.94156	1.07398
YER120W	SCS2		0.92039	0.85509	1.07637
YER155C	BEM2		0.91715	0.85138	1.07725
YEL025C	YEL025C		1.08711	1.00894	1.07748
YER097W	YER097W		1.03132	0.95499	1.07993
YDR514C	YDR514C		1.06121	0.98072	1.08207
YFL053W	DAK2		1.10751	1.02172	1.08397
YFL044C	OTU1		1.25044	1.15265	1.08484
17	17		1.12548	1.0364	1.08595
YDR423C	CAD1		1.08468	0.9986	1.0862
YFL034C-A	RPL22B		1.27234	1.17064	1.08688
YFR010W	UBP6		1.21863	1.11857	1.08945
YEL043W	YEL043W		1.06357	0.97499	1.09085
YER124C	DSE1		1.08698	0.99461	1.09287
YDR458C	HEH2		1.05065	0.95827	1.0964
YER016W	BIM1		0.98666	0.89874	1.09783
YER167W	BCK2		1.04299	0.94963	1.09831
YEL071W	DLD3		1.13187	1.03042	1.09845
YER135C	YER135C		1.06477	0.96573	1.10255
YER060W	FCY21		1.0741	0.96927	1.10815
YER178W	PDA1		0.89075	0.80299	1.10929
YER011W	TIR1		1.11452	1.00214	1.11214
YEL067C	YEL067C		1.15056	1.03407	1.11265
YFL031W	HAC1		1.11465	1.00104	1.11349
YER143W	DDI1		1.2327	1.10681	1.11374
YDR482C	CWC21		1.04301	0.936	1.11433
YER093C-A	AIM11		1.06805	0.95809	1.11477
YFL032W	YFL032W		1.12294	1.00639	1.11581
YER137C	YER137C		1.23066	1.09312	1.12582
YER173W	RAD24		1.09531	0.97173	1.12718
YER145C	FTR1		1.08304	0.95509	1.13397
YFR007W	YFH7		1.1081	0.97661	1.13464
YDR522C	SPS2		1.13845	1.00108	1.13722
YDR494W	RSM28		1.13165	0.99499	1.13735
YEL061C	CIN8		0.99847	0.87607	1.13971
YDR503C	LPP1		1.17626	1.02962	1.14242
YER180C	ISC10		1.22364	1.07075	1.14279
YFL021W	GAT1		1.12383	0.98108	1.1455
YER164W	CHD1		0.95494	0.83359	1.14558
YDR459C	PFA5		1.11878	0.9762	1.14606
YER032W	FIR1		1.10049	0.96011	1.14621
YDR426C	YDR426C		0.99915	0.87097	1.14717
YDR425W	SNX41		1.14915	0.99866	1.15069
YFL055W	AGP3		1.12386	0.97663	1.15075
YER119C	AVT6		1.16444	1.00703	1.15631
YEL011W	GLC3		1.21914	1.05353	1.1572
YDR534C	FIT1		1.11406	0.95874	1.162
YFL054C	YFL054C		1.09843	0.9452	1.16211
YEL007W	MIT1		1.10705	0.95045	1.16476
YDR466W	PKH3		1.1347	0.96546	1.17529
YEL016C	NPP2		1.16153	0.98496	1.17927
YER030W	CHZ1		1.18567	1.00146	1.18394
YDR465C	RMT2		1.23706	1.04352	1.18547
YER091C-A	YER091C-A		1.16435	0.98173	1.18602
YER010C	YER010C		1.16436	0.97707	1.19169
YDR479C	PEX29		1.18627	0.99532	1.19185
YER073W	ALD5		1.23706	1.0376	1.19223
YER156C	YER156C		1.2075	1.01227	1.19286
YER044C-A	MEI4		1.23413	1.03262	1.19514
YER081W	SER3		1.20451	1.00451	1.1991
YER121W	YER121W		1.17065	0.97064	1.20606
YEL065W	SIT1		1.26722	1.04956	1.20738
YDR475C	JIP4		1.22866	1.0166	1.2086
YER130C	YER130C		1.1348	0.9358	1.21265
YER142C	MAG1		1.26733	1.04094	1.21749
YDR439W	LRS4		1.26801	1.0369	1.22289
YEL047C	FRD1		1.16937	0.95595	1.22325
YEL068C	YEL068C		1.3375	1.08506	1.23265
YER033C	ZRG8		1.20544	0.97571	1.23545
YEL017W	GTT3		1.17559	0.948	1.24007
YER039C	HVG1		1.20195	0.96798	1.24171
YDR453C	TSA2		1.22284	0.98421	1.24246
YEL005C	VAB2		1.20492	0.96881	1.24371
YEL012W	UBC8		1.18467	0.94516	1.25341
YER106W	MAM1		1.17944	0.94046	1.25411
YER118C	SHO1		1.41229	1.12161	1.25916
YER028C	MIG3		1.31827	1.04683	1.2593
YER019C-A	SBH2		1.31495	1.04245	1.2614
YER184C	YER184C		1.35967	1.07376	1.26627
YER034W	YER034W		1.21301	0.95656	1.2681
YER080W	AIM9		1.16601	0.91857	1.26938
YDR513W	GRX2		1.2347	0.97145	1.27099
YER188W	YER188W		1.28957	1.01427	1.27143
YER092W	IES5		1.14645	0.90069	1.27286
YFL028C	CAF16		1.25507	0.98252	1.2774
YDR451C	YHP1		1.29742	1.00401	1.29224
YER170W	ADK2		1.28116	0.98771	1.2971
YDR486C	VPS60		1.27925	0.98396	1.3001
YDR509W	YDR509W		1.24579	0.95811	1.30026
YER166W	DNF1		1.277	0.98099	1.30175
YDR431W	YDR431W		1.25808	0.95869	1.31229
YEL028W	YEL028W		1.20982	0.91932	1.31599
YER161C	SPT2		1.24027	0.93241	1.33018
1	1		1.32272	0.98964	1.33657
YFL052W	YFL052W		1.34912	0.99868	1.3509
YER059W	PCL6		1.41865	1.04494	1.35764
YFL006W	YFL006W		1.2702	0.93555	1.3577
YDR438W	THI74		1.55916	1.14075	1.36679
YEL049W	PAU2		1.38089	1.00963	1.36772
YER128W	VFA1		1.31083	0.95738	1.36918
YFL050C	ALR2		1.30136	0.94987	1.37004
YEL041W	YEF1		1.41231	1.03012	1.37102
YER149C	PEA2		1.39327	1.00238	1.38996
YER187W	YER187W		1.26268	0.89844	1.40541
YDR504C	SPG3		1.55004	1.09947	1.40981
YER072W	VTC1		1.3907	0.98334	1.41426
YDR488C	PAC11		1.39647	0.98367	1.41965
YER083C	GET2		1.11288	0.77898	1.42864
YER069W	ARG5		1.42611	0.9849	1.44797
YER049W	TPA1		1.43893	0.98112	1.46662
YER183C	FAU1		1.47136	0.99775	1.47468
YER101C	AST2		1.54097	1.04142	1.47968
YER084W	YER084W		1.55313	1.04212	1.49036
YFL047W	RGD2		1.56369	1.04705	1.49342
YER109C	FLO8		1.72167	1.13626	1.51521
YEL003W	GIM4		1.96078	1.09284	1.79421
YER153C	PET122		0	0	#DIV/0!

## Sheet: S1 P5
Array ORF	Array Name	Array annotation	Normalized colony size (EXPERIMENT)	Normalized colony size (CONTROL)	ratio
YGL212W	VAM7		0	0.85239	0
YGR054W	YGR054W		0	0.39987	0
YGR105W	VMA21		0	0.10459	0
YGL234W	ADE5		0.00332	0.43095	0.00770391
YGL162W	SUT1		0.02268	0.33004	0.0687189
YGL127C	SOH1		0.04954	0.53595	0.092434
YGR092W	DBF2		0.08679	0.71442	0.121483
YGL005C	COG7		0.11053	0.76628	0.144242
YGL105W	ARC1		0.14099	0.78468	0.179678
YGL024W	YGL024W		0.11184	0.57004	0.196197
YGL019W	CKB1		0.25691	0.9437	0.272237
YGL226W	MTC3		0.14235	0.51206	0.277995
YGL167C	PMR1		0.32186	0.87986	0.365808
YGL173C	XRN1		0.21194	0.54222	0.390875
YGL066W	SGF73		0.3221	0.81703	0.394233
YGR089W	NNF2		0.39538	0.97565	0.405248
YGL235W	YGL235W		0.40965	0.92617	0.442305
YGL163C	RAD54		0.36433	0.78515	0.464026
33	33		0.42923	0.90385	0.474891
YGR038W	ORM1		0.53709	1.12805	0.476123
YGL181W	GTS1		0.53631	1.09563	0.489499
YGL255W	ZRT1		0.4858	0.98598	0.492708
YGR111W	YGR111W		0.43963	0.85634	0.513383
YGR097W	ASK10		0.6594	1.2655	0.521059
YGR071C	ENV11		0.61759	1.16704	0.529194
17	17		0.34187	0.64312	0.53158
YGL211W	NCS6		0.39182	0.72621	0.539541
YGL209W	MIG2		0.5323	0.98028	0.543008
YGL035C	MIG1		0.48246	0.87317	0.552538
YGL087C	MMS2		0.54494	0.97555	0.558598
YGR027C	RPS25A		0.41236	0.73438	0.561508
YGR117C	YGR117C		0.56908	0.99865	0.569849
YFR039C	YFR039C		0.62138	1.07565	0.577679
YGR035C	YGR035C		0.69765	1.16952	0.596527
YGL210W	YPT32		0.48369	0.80592	0.600171
YGL133W	ITC1		0.56087	0.91499	0.612979
YGR110W	CLD1		0.77807	1.25826	0.61837
YGL077C	HNM1		0.54658	0.87734	0.622997
YFR025C	HIS2		0.70479	1.11828	0.630245
YGR148C	RPL24B		0.52684	0.83396	0.631733
YGR011W	YGR011W		0.60086	0.94214	0.637761
YGR022C	YGR022C		0.77826	1.2021	0.647417
YGR087C	PDC6		0.70912	1.09126	0.649818
YGR079W	YGR079W		0.66585	1.01494	0.656049
YGR012W	YGR012W		0.62841	0.94692	0.663636
YGL013C	PDR1		0.65417	0.97844	0.668585
YGL031C	RPL24A		0.49354	0.73474	0.671721
YGL237C	HAP2		0.37688	0.56098	0.671824
YGL054C	ERV14		0.67027	0.99545	0.673334
YGR085C	RPL11B		0.58476	0.86614	0.675133
YGL254W	FZF1		0.70155	1.03156	0.680086
YGL020C	GET1		0.65547	0.95956	0.683094
YGR139W	YGR139W		0.64086	0.9346	0.685705
YFR013W	IOC3		0.73434	1.07021	0.686164
YGL101W	YGL101W		0.80646	1.16353	0.693115
YGL079W	KXD1		0.72338	1.02978	0.702461
YGR028W	MSP1		0.71008	1.00813	0.704354
YGL174W	BUD13		0.57243	0.80496	0.711129
YGR100W	MDR1		0.7059	0.99021	0.712879
YGR077C	PEX8		0.80192	1.12316	0.713986
YGR072W	UPF3		0.7177	0.98904	0.725653
YGL081W	YGL081W		0.67648	0.93107	0.726562
YGL080W	FMP37		0.6786	0.93085	0.729011
YGL148W	ARO2		0.56676	0.77513	0.731181
YGL124C	MON1		0.58502	0.79817	0.732952
YGL118C	YGL118C		0.83948	1.1404	0.736128
YGL110C	CUE3		0.69264	0.92906	0.745528
YGL232W	TAN1		0.71251	0.95485	0.746201
YGL132W	YGL132W		0.91003	1.21949	0.746238
YFR012W	DCV1		0.80171	1.06919	0.749829
YGL261C	PAU11		0.70571	0.9403	0.750516
YGL226C-A	OST5		0.51109	0.66733	0.765873
YGR143W	SKN1		0.77372	1.00692	0.768403
YGL208W	SIP2		0.78793	1.01551	0.775896
YGR127W	YGR127W		0.75669	0.97336	0.7774
YGR045C	YGR045C		0.85923	1.10164	0.779955
YGR044C	RME1		0.74509	0.95344	0.781475
YGR080W	TWF1		0.97954	1.22735	0.798093
YGL198W	YIP4		0.96242	1.19819	0.803228
YGL205W	POX1		0.86074	1.07035	0.804167
YGL006W	PMC1		0.87105	1.07972	0.806737
YGL168W	HUR1		0.74278	0.91524	0.811569
YFR023W	PES4		0.92785	1.14212	0.812393
YGL016W	KAP122		0.67289	0.82385	0.816763
YGR058W	PEF1		0.86539	1.05909	0.817107
YGR138C	TPO2		0.82866	1.00896	0.821301
YGL144C	ROG1		0.78856	0.95447	0.826176
YGR141W	VPS62		0.82528	0.99818	0.826785
YGL153W	PEX14		0.79814	0.96502	0.827071
YGR093W	YGR093W		0.96766	1.16534	0.830367
YGL034C	YGL034C		0.84176	1.00791	0.835154
1	1		0.94464	1.12647	0.838584
YGL140C	YGL140C		0.85768	1.02006	0.840813
YGR032W	GSC2		0.94583	1.12325	0.842048
YGR125W	YGR125W		0.94136	1.10581	0.851285
YGL252C	RTG2		0.836	0.97625	0.856338
YGL151W	NUT1		0.80915	0.9421	0.858879
YGR031W	IMO32		1.00957	1.16698	0.865113
YGR040W	KSS1		1.17622	1.3513	0.870436
65	65		0.87776	1.00666	0.871953
YFR024C	YFR024C		0.95462	1.09428	0.872373
YGL078C	DBP3		0.65765	0.75271	0.87371
YGR124W	ASN2		0.93119	1.06155	0.877198
YGR081C	SLX9		0.61426	0.69761	0.880521
YGR050C	YGR050C		1.1688	1.32399	0.882786
YGL219C	MDM34		0.55003	0.62147	0.885047
YFR018C	YFR018C		0.77723	0.87459	0.888679
YGR007W	ECT1		0.87743	0.98648	0.889455
YGR034W	RPL26B		1.048	1.17613	0.891058
YGL253W	HXK2		0.85831	0.95601	0.897804
YGL043W	DST1		0.63232	0.70193	0.900831
YFR040W	SAP155		0.76577	0.84934	0.901606
YGL175C	SAE2		0.98232	1.08771	0.903108
YGL243W	TAD1		0.91756	1.01124	0.907361
YGL216W	KIP3		0.89411	0.98332	0.909277
YFR053C	HXK1		0.90168	0.99096	0.909906
YGR136W	LSB1		0.90621	0.98843	0.916818
YFR016C	YFR016C		0.82181	0.89333	0.91994
YGL154C	LYS5		0.99816	1.07719	0.926633
YGL202W	ARO8		0.95948	1.03464	0.927356
YFR026C	ULI1		0.9082	0.97887	0.927805
YFR049W	YMR31		0.8735	0.9316	0.937634
YFR047C	BNA6		0.90591	0.96332	0.940404
YFR043C	IRC6		1.01205	1.07365	0.942626
YGL194C	HOS2		0.95536	1.01155	0.944452
YGR146C	ECL1		0.88285	0.93448	0.94475
YFR056C	YFR056C		0.93004	0.98415	0.945019
YGL258W	VEL1		0.91652	0.96645	0.948337
YFR045W	YFR045W		0.93657	0.98489	0.950939
YGL026C	TRP5		1.14649	1.20511	0.951357
YGR123C	PPT1		0.99201	1.03713	0.956495
YOR202W	HIS3		1.02447	1.06854	0.958757
YGR051C	YGR051C		1.22473	1.27217	0.962709
YGL218W	YGL218W		0.36067	0.37396	0.964461
YGL166W	CUP2		0.9718	1.00753	0.964537
YGL230C	YGL230C		0.88442	0.91407	0.967563
YGL117W	YGL117W		0.90995	0.94014	0.967888
YGL197W	MDS3		1.03028	1.06129	0.970781
YGL056C	SDS23		1.04667	1.07586	0.972868
YGL086W	MAD1		1.0468	1.07343	0.975192
YGR016W	YGR016W		0.96226	0.9852	0.976715
YFR022W	ROG3		1.08673	1.10999	0.979045
YFR032C-A	RPL29		0.79999	0.81415	0.982608
YGL244W	RTF1		0.61033	0.61931	0.9855
YGL149W	YGL149W		0.882	0.89342	0.987218
YGL002W	ERP6		1.05203	1.06307	0.989615
YGR144W	THI4		1.01994	1.03054	0.989714
YGR129W	SYF2		0.91116	0.92016	0.990219
YGR003W	CUL3		0.99886	1.00512	0.993772
YGL059W	PKP2		1.06592	1.07256	0.993809
YGL104C	VPS73		1.12383	1.12629	0.997816
YGL152C	YGL152C		1.01902	1.01762	1.00138
YFR034C	PHO4		0.88242	0.88098	1.00163
YGR025W	YGR025W		0.94981	0.94723	1.00272
YGL156W	AMS1		0.94096	0.93768	1.0035
YGL057C	GEP7		0.89996	0.89296	1.00784
YGL215W	CLG1		0.84292	0.83337	1.01146
YGR130C	YGR130C		0.99701	0.98427	1.01294
YFR033C	QCR6		0.82641	0.81547	1.01342
YGR154C	GTO1		1.04237	1.02588	1.01607
YGR018C	YGR018C		1.08187	1.0622	1.01852
YFR044C	DUG1		0.99951	0.97938	1.02055
YGR008C	STF2		1.05867	1.03518	1.02269
YGR096W	TPC1		1.04542	1.02181	1.02311
YGR152C	RSR1		0.9695	0.9473	1.02344
YGR015C	YGR015C		1.08089	1.05379	1.02572
YGL045W	RIM8		0.83371	0.81148	1.02739
YGR021W	YGR021W		1.12223	1.09093	1.02869
YFR041C	ERJ5		1.12563	1.09164	1.03114
YGL160W	AIM14		1.05948	1.02739	1.03123
YGL159W	YGL159W		1.11008	1.07503	1.0326
YGL109W	YGL109W		0.98082	0.94915	1.03337
YFR046C	CNN1		1.11302	1.0747	1.03566
YGL051W	MST27		1.10419	1.06292	1.03883
YGL053W	PRM8		1.06213	1.02079	1.0405
YGR118W	RPS23A		0.94409	0.90609	1.04194
YGL259W	YPS5		1.02118	0.97913	1.04295
YGR037C	ACB1		1.06966	1.02557	1.04299
YGL007W	YGL007W		0.83242	0.797	1.04444
YGL195W	GCN1		1.08475	1.03591	1.04715
YGL196W	DSD1		1.01991	0.97179	1.04952
YGL228W	SHE10		1.01365	0.96437	1.0511
YGL138C	YGL138C		1.12623	1.07044	1.05212
YGL179C	TOS3		1.09928	1.04242	1.05455
YGR153W	YGR153W		1.07698	1.01844	1.05748
YGL021W	ALK1		1.08483	1.02509	1.05828
YGL060W	YBP2		1.1653	1.10069	1.0587
YGR133W	PEX4		1.04051	0.97962	1.06216
YGL015C	YGL015C		1.20168	1.12889	1.06448
YGL014W	PUF4		0.91235	0.857	1.06459
YGR131W	FHN1		1.13269	1.06392	1.06464
YGR001C	YGR001C		1.0593	0.99335	1.06639
YGL032C	AGA2		1.07811	1.0104	1.06701
YFR031C-A	RPL2A		1.03365	0.96754	1.06833
YGL058W	RAD6		1.07588	1.00662	1.0688
YGR132C	PHB1		1.10832	1.03422	1.07165
YGL085W	LCL3		0.94305	0.87933	1.07246
YGR059W	SPR3		1.01187	0.94259	1.0735
YGL009C	LEU1		1.11706	1.03399	1.08034
YGL139W	FLC3		1.13074	1.04618	1.08083
YGL180W	ATG1		1.14859	1.06225	1.08128
YGR039W	YGR039W		1.26682	1.17112	1.08172
YGL248W	PDE1		1.0138	0.93717	1.08177
YGL222C	EDC1		0.86533	0.79748	1.08508
YFR038W	IRC5		1.13068	1.03898	1.08826
YGR142W	BTN2		1.11346	1.0224	1.08906
YGL158W	RCK1		1.12564	1.03245	1.09026
YGL263W	COS12		1.14617	1.04725	1.09446
YGL249W	ZIP2		1.12948	1.03104	1.09548
YGR126W	YGR126W		1.10558	1.00893	1.09579
YGR004W	PEX31		1.24039	1.13172	1.09602
YGL017W	ATE1		1.16634	1.06227	1.09797
YFR048W	RMD8		1.07608	0.97623	1.10228
YFR032C	RRT5		1.24114	1.12591	1.10234
YGR137W	YGR137W		1.1244	1.01833	1.10416
YGL062W	PYC1		1.19093	1.07849	1.10426
YGL176C	YGL176C		0.8764	0.79244	1.10595
YGR014W	MSB2		1.17339	1.05683	1.11029
YGL126W	SCS3		1.14913	1.03491	1.11037
YFR030W	MET10		1.21582	1.09361	1.11175
YFR057W	YFR057W		1.13757	1.02276	1.11226
YGL141W	HUL5		1.10714	0.99454	1.11322
YGL121C	GPG1		1.54356	1.38242	1.11656
YGL165C	YGL165C		1.19088	1.06465	1.11856
YGR043C	NQM1		1.25123	1.11491	1.12227
YGR149W	YGR149W		1.10366	0.98312	1.12261
YGL089C	MF(ALPHA)2		1.11436	0.99035	1.12522
YGL257C	MNT2		1.11759	0.99271	1.1258
YGL262W	YGL262W		1.09482	0.97164	1.12678
YGL039W	YGL039W		1.22822	1.0865	1.13044
YGL224C	SDT1		1.06812	0.94431	1.13111
YGL146C	RRT6		1.12203	0.9906	1.13268
YGL164C	YRB30		1.22829	1.08408	1.13303
YGL082W	YGL082W		1.13421	0.99968	1.13457
YGL067W	NPY1		1.21441	1.06976	1.13522
YGL027C	CWH41		1.06557	0.93686	1.13738
YFR024C-A	LSB3		1.17052	1.02595	1.14091
YGL083W	SCY1		1.13919	0.99653	1.14316
YGL036W	YGL036W		1.12527	0.98391	1.14367
YGL004C	RPN14		1.12944	0.98638	1.14504
YGR078C	PAC10		1.1672	1.01871	1.14576
YGR135W	PRE9		0.78203	0.68131	1.14783
YGL242C	YGL242C		1.12408	0.97676	1.15083
YFR021W	ATG18		1.09329	0.94642	1.15518
YGR033C	TIM21		1.21714	1.05222	1.15674
YGR052W	FMP48		1.33916	1.15582	1.15862
YGL023C	PIB2		1.23677	1.06731	1.15877
YFR035C	YFR035C		1.18125	1.01921	1.15899
YGR017W	YGR017W		1.14615	0.98789	1.1602
YGL136C	MRM2		1.23848	1.06539	1.16247
YGL131C	SNT2		1.14897	0.98757	1.16343
YGR108W	CLB1		1.1148	0.95637	1.16566
YGL203C	KEX1		1.27396	1.09199	1.16664
YGL161C	YIP5		1.18636	1.01632	1.16731
YGL108C	YGL108C		1.10911	0.94815	1.16976
YGL177W	YGL177W		1.05633	0.90163	1.17158
YGL028C	SCW11		1.28821	1.09476	1.17671
49	49		1.32985	1.12731	1.17967
YFR015C	GSY1		1.22912	1.04029	1.18152
YGL125W	MET13		1.11684	0.94343	1.18381
YGL046W	YGL046W		1	0.84422	1.18453
YGL010W	YGL010W		1.22436	1.03155	1.18691
YGR070W	ROM1		1.11453	0.93594	1.19081
YGL157W	ARI1		1.18994	0.99776	1.19261
YGL170C	SPO74		1.23325	1.03308	1.19376
YFR020W	YFR020W		1.21348	1.01574	1.19468
YGR161C	RTS3		1.25794	1.05191	1.19586
YGR121C	MEP1		1.26081	1.05386	1.19637
YGR151C	YGR151C		1.21787	1.01737	1.19708
YGL041C	YGL041C		1.29691	1.08188	1.19876
YGR088W	CTT1		1.21089	1.00688	1.20262
YGL114W	YGL114W		1.19552	0.99309	1.20384
YGL217C	YGL217C		1.17284	0.97313	1.20522
YGR042W	YGR042W		1.23504	1.02261	1.20773
YGR010W	NMA2		1.07348	0.88861	1.20804
YGL199C	YGL199C		1.25099	1.03241	1.21172
YGR086C	PIL1		1.29011	1.0597	1.21743
YGL256W	ADH4		1.06344	0.8735	1.21745
YGL147C	RPL9A		1.12373	0.92028	1.22107
YGL251C	HFM1		1.2077	0.9803	1.23197
YFR054C	YFR054C		1.25195	1.01484	1.23364
YGL214W	YGL214W		0.94753	0.76686	1.2356
YGL227W	VID30		1.24086	1.00308	1.23705
YFR019W	FAB1		1.28002	1.03185	1.24051
YFR017C	IGD1		1.27525	1.02707	1.24164
YGL231C	EMC4		1.21385	0.96255	1.26108
YGR107W	YGR107W		1.28048	1.01022	1.26753
YGL236C	MTO1		1.24436	0.98053	1.26907
YGR084C	MRP13		1.26336	0.99197	1.27359
YGR053C	YGR053C		1.32424	1.03954	1.27387
YFR014C	CMK1		1.32797	1.0325	1.28617
YGL241W	KAP114		1.25761	0.97621	1.28826
YGR023W	MTL1		1.19908	0.92629	1.2945
YGR026W	YGR026W		1.18479	0.9145	1.29556
YGL260W	YGL260W		1.31975	1.0145	1.30089
YGR069W	YGR069W		1.41738	1.08402	1.30752
YGR109C	CLB6		1.3063	0.9795	1.33364
YGR019W	UGA1		1.35626	1.01404	1.33748
YGL050W	TYW3		1.4748	1.0993	1.34158
YGR134W	CAF130		1.3503	1.00075	1.34929
YGR066C	YGR066C		1.36237	1.00929	1.34983
YGL090W	LIF1		1.41963	1.04695	1.35597
YGL229C	SAP4		1.42505	1.04909	1.35837
YGL250W	RMR1		1.41024	1.03669	1.36033
YGR041W	BUD9		1.38015	1.00572	1.3723
YGR106C	VOA1		1.43813	1.04175	1.38049
YGR157W	CHO2		1.23559	0.88901	1.38985
YGL221C	NIF3		1.3803	0.9774	1.41222
YFR055W	IRC7		1.50779	1.04339	1.44509
YGL084C	GUP1		1.37263	0.93139	1.47374
YGL213C	SKI8		1.00654	0.63446	1.58645
YGR049W	SCM4		1.51966	0.88535	1.71645
YGL115W	SNF4		0.09526	0	#DIV/0!
YGR101W	PCP1		0	0	#DIV/0!

## Sheet: S1 P6
Array ORF	Array Name	Array annotation	Normalized colony size (EXPERIMENT)	Normalized colony size (CONTROL)	ratio
YHL025W	SNF6		0.01887	0.96273	0.0196005
YHL031C	GOS1		0.13026	1.08177	0.120414
YGR188C	BUB1		0.22662	1.09914	0.206179
YHR025W	THR1		0.22584	0.98144	0.230111
YHR116W	COX23		0.27799	1.02102	0.272267
YGR229C	SMI1		0.34346	1.1004	0.312123
YIL040W	APQ12		0.31646	0.93756	0.337536
YHR041C	SRB2		0.40246	0.98545	0.408402
1	1		0.88326	1.96078	0.450464
YIL008W	URM1		0.52684	1.10734	0.475771
17	17		0.95123	1.96078	0.485128
YGR250C	YGR250C		0.51156	1.00043	0.51134
YHR012W	VPS29		0.49029	0.94434	0.519188
YHL033C	RPL8A		0.43076	0.80883	0.532572
YGR208W	SER2		0.55894	1.03565	0.5397
YIL023C	YKE4		0.56559	1.04694	0.540232
YHL023C	NPR3		0.49824	0.9115	0.546615
YHR081W	LRP1		0.58213	1.02478	0.568054
YIL010W	DOT5		0.68094	1.16708	0.583456
YHL029C	OCA5		0.60844	1.02529	0.593432
YHR124W	NDT80		0.62538	0.99807	0.626589
YGR200C	ELP2		0.67577	1.06958	0.631809
YIL049W	DFG10		0.67636	1.06873	0.632863
YHR191C	CTF8		0.60558	0.95327	0.635266
YHR150W	PEX28		0.63639	0.98671	0.644962
YHR031C	RRM3		0.66116	1.01662	0.650351
YGR239C	PEX21		0.60556	0.92175	0.656968
YHR146W	CRP1		0.71934	1.08061	0.66568
YHR073W	OSH3		0.74438	1.11048	0.670323
YHR171W	ATG7		0.7332	1.08256	0.677283
YIL017C	VID28		0.70394	1.03926	0.677347
YHR004C	NEM1		0.77939	1.14689	0.679568
YHR111W	UBA4		0.68283	0.99051	0.689372
YGR210C	YGR210C		0.74423	1.07235	0.694018
YGR166W	TRS65		0.77234	1.09431	0.705778
YHR030C	SLT2		0.801	1.11692	0.717151
YHR015W	MIP6		0.68764	0.9429	0.729282
YHL047C	ARN2		0.67028	0.91662	0.731252
YIL035C	CKA1		0.89488	1.21772	0.734882
YIL034C	CAP2		0.77977	1.05547	0.738789
YHR178W	STB5		0.52944	0.70885	0.7469
YHR108W	GGA2		0.8564	1.14338	0.749007
YGR260W	TNA1		0.83625	1.11329	0.751152
YIL036W	CST6		0.85232	1.12138	0.760063
YHL021C	AIM17		0.74158	0.96267	0.770337
YIL050W	PCL7		0.72832	0.94161	0.773484
YHR032W	ERC1		0.77899	1.00267	0.776916
YHR017W	YSC83		0.91291	1.16839	0.78134
YHL037C	YHL037C		0.77888	0.99652	0.7816
YHL005C	YHL005C		0.95682	1.21764	0.785799
YGR206W	MVB12		0.85646	1.08581	0.788775
YHL046C	PAU13		0.81444	1.02526	0.794374
YHR151C	MTC6		0.85066	1.05576	0.805732
YHL027W	RIM101		0.9106	1.12816	0.807155
YHR033W	YHR033W		0.79803	0.98502	0.810166
YGR213C	RTA1		0.69794	0.86058	0.811011
YHR135C	YCK1		0.83996	1.03526	0.811352
YGR168C	YGR168C		0.95041	1.1557	0.822367
YHR115C	DMA1		0.86376	1.04285	0.828269
YGR209C	TRX2		0.89758	1.08211	0.829472
YHR206W	SKN7		0.93929	1.12934	0.831716
YHR167W	THP2		0.9119	1.09614	0.831919
YGR223C	HSV2		0.95379	1.14385	0.833842
YGR261C	APL6		0.88437	1.05786	0.835999
YGR268C	HUA1		0.87564	1.0401	0.841881
YHR129C	ARP1		0.91523	1.08666	0.842241
YIL005W	EPS1		0.84506	1	0.84506
YHR067W	HTD2		0.76107	0.89816	0.847366
YIL007C	NAS2		0.87218	1.02519	0.85075
YHR105W	YPT35		0.77985	0.91379	0.853424
YIL042C	PKP1		1.01315	1.18619	0.854121
YGR231C	PHB2		1.03796	1.21197	0.856424
YHR077C	NMD2		0.89221	1.04004	0.857861
YIL025C	YIL025C		0.95401	1.11101	0.858687
YGR248W	SOL4		0.86061	0.99791	0.862412
49	49		1.3781	1.58869	0.867444
YGR170W	PSD2		0.8533	0.98015	0.870581
65	65		0.89081	1.0181	0.874973
YHR061C	GIC1		1.0977	1.25424	0.875191
YHR048W	YHK8		0.98531	1.12394	0.876657
YHL017W	YHL017W		0.99622	1.12897	0.882415
YHR184W	SSP1		0.83813	0.94935	0.882846
YGR214W	RPS0A		0.91985	1.04029	0.884225
YHR200W	RPN10		1.01115	1.14193	0.885475
YHR137W	ARO9		0.8606	0.96831	0.888765
YHL041W	YHL041W		0.92519	1.03599	0.893049
YHR198C	AIM18		1.01028	1.12893	0.8949
YHR203C	RPS4B		1.001	1.11788	0.895445
YGR235C	MOS2		0.98411	1.09799	0.896283
YGR227W	DIE2		0.95288	1.06047	0.898545
YHL020C	OPI1		0.89888	0.99956	0.899276
YGR184C	UBR1		0.87047	0.96495	0.902088
YGR243W	FMP43		1.00767	1.11335	0.905079
YGR173W	RBG2		0.97638	1.07512	0.908159
YHR163W	SOL3		0.89784	0.98361	0.912801
YIL058W	YIL058W		1.01786	1.11282	0.914667
YHR049W	FSH1		0.8669	0.94766	0.91478
YGR288W	MAL13		0.97861	1.0686	0.915787
YHR131C	YHR131C		0.97655	1.06619	0.915925
YGR290W	YGR290W		0.98993	1.07611	0.919915
YGR174C	CBP4		0.91798	0.99324	0.924228
YHR049C-A	YHR049C-A		1.00355	1.08516	0.924795
YHR194W	MDM31		0.96394	1.04087	0.926091
YGR164W	YGR164W		0.9373	1.0117	0.92646
YHL019C	APM2		0.99916	1.0757	0.928846
YHR021W-A	ECM12		1.00877	1.08539	0.929408
YHR204W	MNL1		1.05165	1.13058	0.930186
YHR189W	PTH1		1.06861	1.14713	0.931551
YHR181W	SVP26		0.99249	1.06442	0.932423
YHR209W	CRG1		1.00237	1.0743	0.933045
YGR177C	ATF2		1.10268	1.18113	0.933581
YHR132C	ECM14		0.96443	1.0322	0.934344
YGR192C	TDH3		0.92585	0.9893	0.935864
YHR080C	YHR080C		1.05157	1.12289	0.936485
YGR182C	YGR182C		0.88419	0.94336	0.937277
YIL043C	CBR1		0.89924	0.95696	0.939684
YHR210C	YHR210C		1.05735	1.12453	0.940259
YHR046C	INM1		0.95415	1.01416	0.940828
YGR202C	PCT1		1.00882	1.07144	0.941555
YGR203W	YCH1		0.95982	1.01689	0.943878
YHL043W	ECM34		0.98173	1.03728	0.946446
YHR086W	NAM8		1.00903	1.06443	0.947953
YHR179W	OYE2		1.0284	1.08363	0.949032
YHR096C	HXT5		0.93979	0.98777	0.951426
YHR022C	YHR022C		1.01213	1.06356	0.951644
YGR187C	HGH1		0.99763	1.04715	0.95271
YHR016C	YSC84		0.90644	0.94869	0.955465
YIL014W	MNT3		0.99449	1.04052	0.955763
YHR180W	YHR180W		0.94298	0.98586	0.956505
YHR156C	LIN1		1.02229	1.06662	0.958439
YHR138C	YHR138C		1.02874	1.0729	0.958841
YHL039W	EFM1		0.94737	0.9872	0.959654
YHR127W	YHR127W		1.04991	1.0938	0.959874
YHR006W	STP2		0.91169	0.94907	0.960614
YIL030C	SSM4		0.92753	0.96378	0.962388
YGR196C	FYV8		0.99404	1.03063	0.964497
YGR237C	YGR237C		0.97326	1.0065	0.966975
YGR169C	PUS6		0.98977	1.02171	0.968739
33	33		0.98866	1.01961	0.969645
YHR103W	SBE22		0.87533	0.90252	0.969873
YHR110W	ERP5		0.97887	1.00925	0.969898
YIL032C	YIL032C		0.94899	0.97617	0.972156
YGR225W	AMA1		0.94297	0.96787	0.974273
YHR028C	DAP2		1.03008	1.05698	0.97455
YHR104W	GRE3		1.01278	1.03875	0.974999
YGR163W	GTR2		0.93891	0.9625	0.975491
YIL029C	YIL029C		1.05801	1.08442	0.975646
YGR224W	AZR1		1.01953	1.03919	0.981081
YIL047C	SYG1		0.98426	1.00258	0.981727
YIL053W	RHR2		0.94059	0.95791	0.981919
YHR143W	DSE2		1.10615	1.12559	0.982729
YHL006C	SHU1		1.00587	1.02242	0.983813
YGR238C	KEL2		0.97454	0.98907	0.985309
YHR037W	PUT2		1.07167	1.08659	0.986269
YGR270W	YTA7		0.99732	1.01073	0.986732
YIL045W	PIG2		0.90647	0.91716	0.988344
YGR207C	CIR1		0.90804	0.91654	0.990726
YIL037C	PRM2		1.04978	1.05894	0.99135
YGR189C	CRH1		0.99384	1.00231	0.99155
YIL001W	YIL001W		1.0117	1.02009	0.991775
YHL036W	MUP3		1.12315	1.13213	0.992068
YHR152W	SPO12		0.94898	0.95582	0.992844
YHR014W	SPO13		0.95386	0.95926	0.994371
YGR286C	BIO2		1.00747	1.01228	0.995248
YIL002C	INP51		1.02425	1.02857	0.9958
YIL024C	YIL024C		0.91109	0.91155	0.999495
YHR003C	YHR003C		0.87952	0.87956	0.999955
YHR079C	IRE1		1.05016	1.04831	1.00176
YIL056W	VHR1		1.06973	1.06732	1.00226
YHR097C	YHR097C		0.92315	0.92101	1.00232
YGR236C	SPG1		0.99989	0.99722	1.00268
YHL016C	DUR3		0.96858	0.9632	1.00559
YHR035W	YHR035W		0.93164	0.92572	1.0064
YHR112C	YHR112C		0.99596	0.98896	1.00708
YGR279C	SCW4		1.13967	1.13128	1.00742
YHR076W	PTC7		1	0.98808	1.01206
YGR201C	YGR201C		1.00239	0.98042	1.02241
YGR256W	GND2		0.98374	0.96076	1.02392
YHR139C-A	YHR139C-A		1.03473	1.00855	1.02596
YHR155W	YSP1		1.02551	0.99955	1.02597
YHL028W	WSC4		0.99548	0.96996	1.02631
YHR034C	PIH1		0.94487	0.91912	1.02802
YGR193C	PDX1		1.03311	1.00443	1.02855
YHR195W	NVJ1		1.02143	0.99063	1.03109
YHL040C	ARN1		0.99173	0.9608	1.03219
YHR093W	YHR093W		0.9978	0.96578	1.03315
YHR133C	NSG1		0.94444	0.9139	1.03342
YIL059C	YIL059C		1.04515	1.01044	1.03435
YHL042W	YHL042W		0.99133	0.95808	1.0347
YGR205W	TDA10		1.00631	0.97216	1.03513
YGR295C	COS6		1.01908	0.9799	1.03998
YIL044C	AGE2		0.95575	0.91708	1.04217
YHR029C	YHI9		1.01908	0.97783	1.04219
YGR228W	YGR228W		1.12373	1.07682	1.04356
YHL026C	YHL026C		1.108	1.05646	1.04879
YHR005C	GPA1		1.06504	1.01539	1.0489
YHR207C	SET5		1.08108	1.03038	1.04921
YHR162W	MPC2		1.04088	0.99173	1.04956
YIL052C	RPL34B		0.98884	0.94154	1.05024
YHR121W	LSM12		1.05992	1.00878	1.05069
YHL007C	STE20		1.01072	0.96145	1.05125
YHR130C	YHR130C		1.03118	0.97815	1.05421
YGR178C	PBP1		0.95582	0.90615	1.05481
YGR232W	NAS6		1.17842	1.11512	1.05677
YHR114W	BZZ1		1.01574	0.96117	1.05677
YHR140W	YHR140W		1.05878	1.00171	1.05697
YHR087W	RTC3		0.98263	0.92913	1.05758
YIL012W	YIL012W		1.11896	1.05801	1.05761
YOR202W	HIS3		1.09542	1.03541	1.05796
YHL013C	OTU2		1.0379	0.98097	1.05803
YGR183C	QCR9		1.05269	0.9939	1.05915
YIL027C	EMC5		1.03971	0.98061	1.06027
YHR066W	SSF1		1.04637	0.98434	1.06302
YHR082C	KSP1		1.04941	0.98283	1.06774
YGR259C	YGR259C		1.11235	1.04006	1.06951
YHR159W	TDA11		1.11433	1.03882	1.07269
YGR197C	SNG1		1.07707	1.00306	1.07378
YGR284C	ERV29		1.12943	1.05166	1.07395
YGR266W	YGR266W		1.00137	0.9296	1.07721
YGR221C	TOS2		1.10535	1.02612	1.07721
YGR249W	MGA1		1.0958	1.0165	1.07801
YHR001W-A	QCR10		1.02646	0.94827	1.08246
YHR009C	TDA3		0.99434	0.91837	1.08272
YGR269W	YGR269W		0.99386	0.917	1.08382
YHR160C	PEX18		1.01584	0.93705	1.08408
YHR094C	HXT1		1.02926	0.94736	1.08645
YGR234W	YHB1		0.99193	0.91148	1.08826
YHR154W	RTT107		1.11026	1.01992	1.08858
YHR045W	YHR045W		1.03587	0.94965	1.09079
YHR117W	TOM71		1.04503	0.9557	1.09347
YHR078W	YHR078W		1.03931	0.94986	1.09417
YGR233C	PHO81		1.05497	0.96325	1.09522
YIL015C-A	YIL015C-A		1.03917	0.94863	1.09544
YHR113W	APE4		1.09293	0.99489	1.09854
YHR157W	REC104		1.09644	0.99529	1.10163
YHR059W	FYV4		1.15142	1.04426	1.10262
YHR202W	YHR202W		1.16009	1.04824	1.1067
YHR139C	SPS100		1.02819	0.92796	1.10801
YHR142W	CHS7		1.09128	0.98297	1.11019
YHL003C	LAG1		1.10972	0.99652	1.1136
YIL057C	RGI2		1.05147	0.94306	1.11496
YGR263C	SAY1		1.12225	1.00642	1.11509
YGR247W	CPD1		1.10767	0.9917	1.11694
YHL002W	HSE1		0.98569	0.87628	1.12486
YHR185C	PFS1		1.25768	1.11532	1.12764
YHR018C	ARG4		1.21327	1.07434	1.12932
YHR161C	YAP1801		1.09082	0.96111	1.13496
YHR132W-A	IGO2		1.0595	0.93282	1.1358
YHR021C	RPS27B		0.82255	0.72225	1.13887
YHR176W	FMO1		0.95321	0.83552	1.14086
YGR242W	YGR242W		1.17148	1.02181	1.14648
YGR275W	RTT102		1.18511	1.03065	1.14987
YHR153C	SPO16		1.19515	1.03914	1.15013
YHR079C-B	YHR079C-B		0.99376	0.86294	1.1516
YIL028W	YIL028W		0.97072	0.83655	1.16038
YHL032C	GUT1		1.16722	1.00153	1.16544
YIL015W	BAR1		1.1559	0.98965	1.16799
YGR241C	YAP1802		1.08637	0.92971	1.1685
YHL009C	YAP3		1.15967	0.99233	1.16863
YHL030W	ECM29		1.18401	1.01254	1.16935
YHL044W	YHL044W		1.17409	1.00333	1.17019
YHR199C	AIM46		1.0193	0.8684	1.17377
YGR283C	YGR283C		1.06367	0.9039	1.17676
YHR043C	DOG2		1.17337	0.99167	1.18323
YHL010C	ETP1		1.17965	0.99373	1.18709
YIL039W	TED1		1.1658	0.97859	1.19131
YGR217W	CCH1		1.00442	0.83902	1.19713
YHR158C	KEL1		1.05266	0.8741	1.20428
YHR136C	SPL2		1.21852	1.01027	1.20613
YHL008C	YHL008C		1.21602	1.00213	1.21344
YGR282C	BGL2		1.21799	1.00205	1.2155
YHL034C	SBP1		1.24572	1.01764	1.22413
YIL009C-A	EST3		1.05752	0.8623	1.22639
YHL012W	YHL012W		1.00407	0.8161	1.23033
YGR176W	YGR176W		1.0379	0.84098	1.23416
YIL055C	YIL055C		1.14393	0.92486	1.23687
YIL013C	PDR11		1.15456	0.93254	1.23808
YHR044C	DOG1		1.18409	0.9561	1.23846
YHR134W	WSS1		1.00903	0.81097	1.24423
YGR281W	YOR1		1.16141	0.92924	1.24985
YGR194C	XKS1		0.94763	0.75403	1.25675
YGR287C	IMA1		1.23486	0.97956	1.26063
YIL016W	SNL1		1.11028	0.87363	1.27088
YHR126C	ANS1		1.19648	0.93479	1.27995
YGR244C	LSC2		1.22255	0.93672	1.30514
YIL041W	GVP36		1.07173	0.81357	1.31732
YHR039C	MSC7		1.15943	0.87817	1.32028
YHR123W	EPT1		1.21085	0.91641	1.3213
YHR182W	YHR182W		1.18574	0.89358	1.32695
YHL035C	VMR1		1.21629	0.91072	1.33553
YHR057C	CPR2		1.12335	0.83877	1.33928
YGR199W	PMT6		1.29697	0.96232	1.34775
YHR125W	YHR125W		1.06091	0.78418	1.35289
YHL024W	RIM4		1.19229	0.87651	1.36027
YHR047C	AAP1		1.47748	1.0849	1.36186
YHL045W	YHL045W		1.14398	0.83436	1.37109
YGR212W	SLI1		1.4135	1.02306	1.38164
YGR230W	BNS1		1.46895	1.06184	1.3834
YIL006W	YIA6		1.09248	0.78541	1.39097
YHR109W	CTM1		0.91767	0.65282	1.4057
YHR050W	SMF2		1.10253	0.76518	1.44088
YIL038C	NOT3		1.50322	1.042	1.44263
YHR193C	EGD2		1.39729	0.94969	1.47131
YHR106W	TRR2		1.34366	0.90648	1.48228
YHL022C	SPO11		1.21666	0.80409	1.51309
YHR092C	HXT4		1.30338	0.81758	1.59419
YHR075C	PPE1		1.26144	0.78855	1.5997
YHR095W	YHR095W		0.97546	0.60021	1.6252
YHL014C	YLF2		0.97444	0.57347	1.6992
YGR181W	TIM13		1.16792	0.65637	1.77936
YGR226C	YGR226C		0.97303	0.53783	1.80918
YIL020C	HIS6		1.18311	0.60199	1.96533
YIL054W	YIL054W		1.58894	0.74988	2.11893
YIL011W	TIR3		1.56931	0.62908	2.49461

## Sheet: S1 P7
Array ORF	Array Name	Array annotation	Normalized colony size (EXPERIMENT)	Normalized colony size (CONTROL)	ratio
YJL121C	RPE1		0.05431	0.77905	0.0697131
YJL155C	FBP26		0.07768	0.83338	0.0932108
YJR074W	MOG1		0.07801	0.65433	0.119221
YJL175W	YJL175W		0.16336	0.91895	0.177768
YIR002C	MPH1		0.2484	1.15997	0.214143
YJR043C	POL32		0.23414	0.96585	0.242419
YJL036W	SNX4		0.27362	0.95964	0.285128
YJL124C	LSM1		0.29704	0.93431	0.317924
YJL062W	LAS21		0.31624	0.98944	0.319615
YJL172W	CPS1		0.3029	0.92453	0.327626
YJR075W	HOC1		0.32753	0.96034	0.341056
YJL070C	YJL070C		0.30845	0.89869	0.343222
YJL004C	SYS1		0.37645	0.94164	0.399781
YJR033C	RAV1		0.37229	0.88062	0.422759
YJL045W	YJL045W		0.4347	0.97162	0.447397
YJL141C	YAK1		0.48179	1.03311	0.466349
YJR025C	BNA1		0.44426	0.92287	0.48139
YIL097W	FYV10		0.58398	0.92577	0.630805
YIL153W	RRD1		0.68212	1.06339	0.641458
YJR088C	EMC2		0.72434	1.12581	0.643395
YJL053W	PEP8		0.61951	0.94963	0.65237
YIL162W	SUC2		0.67668	1.03605	0.653135
YJR010C-A	SPC1		0.72711	1.10952	0.655337
YJL139C	YUR1		0.6632	0.99872	0.66405
YJR091C	JSN1		0.69307	1.0232	0.677355
YJL210W	PEX2		0.73375	1.07444	0.682914
YJL153C	INO1		0.73137	1.06956	0.683805
YIL154C	IMP2'		0.68481	0.99809	0.68612
YIL128W	MET18		0.54044	0.78698	0.686726
YJR084W	YJR084W		0.90831	1.31617	0.690116
YIR023W	DAL81		0.71918	1.03951	0.691845
YJR058C	APS2		0.76697	1.10018	0.697131
YIR018W	YAP5		0.70263	0.99729	0.704539
YIL086C	YIL086C		0.77813	1.09529	0.710433
YJR069C	HAM1		0.77324	1.08813	0.710614
YJL123C	MTC1		0.45943	0.6445	0.712847
YJL071W	ARG2		0.74795	1.04427	0.716242
YJR040W	GEF1		0.68411	0.95108	0.719298
YJL151C	SNA3		0.78218	1.08659	0.719848
YIR016W	YIR016W		0.79863	1.10841	0.720519
YJR020W	YJR020W		0.79802	1.08872	0.732989
YIL160C	POT1		0.86183	1.16936	0.73701
YIL087C	AIM19		0.67142	0.90509	0.741827
YJL206C	YJL206C		0.86832	1.16766	0.743641
YJL068C	YJL068C		0.74153	0.99292	0.746817
YJL023C	PET130		0.82102	1.08773	0.754801
YJL098W	SAP185		0.69454	0.91948	0.755362
YJL135W	YJL135W		0.83091	1.09941	0.755778
YIR007W	YIR007W		0.88233	1.15838	0.761693
YJR095W	SFC1		0.80152	1.04911	0.764
YIL155C	GUT2		0.76711	0.99822	0.768478
YIL101C	XBP1		0.79339	1.03133	0.769288
YJL013C	MAD3		0.83742	1.07912	0.776021
YIL099W	SGA1		0.90059	1.15628	0.778868
YJL131C	AIM23		0.84433	1.08402	0.778888
YJL178C	ATG27		0.82144	1.04868	0.783309
YIL073C	SPO22		0.81576	1.02969	0.792238
YJR032W	CPR7		0.47219	0.59372	0.795308
YJR048W	CYC1		0.87907	1.10147	0.798088
YJL212C	OPT1		0.86442	1.0817	0.799131
YJR087W	YJR087W		0.87506	1.09045	0.802476
YJL147C	YJL147C		0.8165	1.01514	0.804323
YJL078C	PRY3		0.85701	1.05742	0.810473
YJL037W	IRC18		0.88767	1.09046	0.814033
YJL016W	YJL016W		0.81496	0.99994	0.815009
YJL065C	DLS1		0.86636	1.06067	0.816804
YJL204C	RCY1		0.5811	0.7102	0.81822
YJL193W	YJL193W		0.84876	1.03351	0.82124
YJR082C	EAF6		0.8067	0.98101	0.822316
YJL007C	YJL007C		0.91102	1.1034	0.825648
YIR001C	SGN1		0.84285	1.02065	0.825797
YJR059W	PTK2		0.75523	0.91367	0.826589
YJL160C	YJL160C		0.90019	1.08603	0.828881
YIR028W	DAL4		0.91384	1.09934	0.831262
YIL093C	RSM25		0.80351	0.96409	0.833439
YJL142C	YJL142C		0.8734	1.04717	0.834058
YJR073C	OPI3		0.84805	1.01537	0.835213
YIL132C	CSM2		0.94991	1.13708	0.835394
YIL077C	YIL077C		0.90484	1.08153	0.83663
YIL064W	SEE1		0.84304	1.00746	0.836797
YJL049W	YJL049W		0.86624	1.03515	0.836826
YIL168W	YIL168W		0.87533	1.04425	0.838238
YJL038C	LOH1		0.95521	1.1329	0.843155
YJL211C	YJL211C		0.79987	0.94265	0.848533
YIL067C	YIL067C		0.86143	1.01414	0.849419
YJL159W	HSP150		0.97764	1.15014	0.850018
YJL196C	ELO1		0.92074	1.07705	0.854872
33	33		0.87015	1.01319	0.858822
YJL099W	CHS6		0.76356	0.88795	0.859913
YJL198W	PHO90		0.95362	1.09705	0.869258
YIR025W	MND2		0.91603	1.05312	0.869825
YJL042W	MHP1		0.91518	1.04988	0.8717
YIL152W	YIL152W		0.99578	1.14009	0.873422
YIL076W	SEC28		0.83468	0.95529	0.873745
YJR094W-A	RPL43B		0.83941	0.95542	0.878577
YJL165C	HAL5		0.91796	1.04367	0.87955
YJR062C	NTA1		0.91628	1.0395	0.881462
17	17		0.83666	0.9485	0.882088
YJL084C	ALY2		0.93745	1.06036	0.884087
YJL138C	TIF2		0.95343	1.07778	0.884624
YIL065C	FIS1		0.98274	1.1051	0.889277
YJL192C	SOP4		0.93217	1.04414	0.892763
YJL182C	YJL182C		1.03617	1.15984	0.893373
YJR015W	YJR015W		0.85297	0.95442	0.893705
YJL126W	NIT2		0.87176	0.97505	0.894067
YIL166C	YIL166C		0.93254	1.04293	0.894154
YJR083C	ACF4		0.93208	1.04182	0.894665
YJL021C	YJL021C		0.85674	0.95171	0.900211
YIR017C	MET28		0.91033	1.01103	0.900399
YIR029W	DAL2		0.93932	1.04252	0.901009
YJR078W	BNA2		0.94144	1.04483	0.901046
YIR042C	YIR042C		0.92939	1.02927	0.90296
YJL186W	MNN5		0.96812	1.06785	0.906607
YIL095W	PRK1		0.9516	1.04717	0.908735
YIL096C	YIL096C		0.97662	1.06901	0.913574
YJR037W	YJR037W		0.95626	1.04606	0.914154
YJL215C	YJL215C		1.03635	1.12471	0.921438
YJL020C	BBC1		0.94304	1.02314	0.921712
YIR019C	FLO11		0.9428	1.01967	0.924613
YJL064W	YJL064W		0.94466	1.017	0.928869
YJR050W	ISY1		0.92898	0.99957	0.92938
YJL214W	HXT8		0.96207	1.03515	0.929402
YIL098C	FMC1		0.84077	0.90406	0.929994
YIR044C	YIR044C		0.92418	0.99232	0.931333
YJR001W	AVT1		0.90844	0.97383	0.932853
YJL163C	YJL163C		1.03045	1.09936	0.937318
YJL188C	YJL188C		0.98736	1.04912	0.941132
YIL107C	PFK26		0.87652	0.92869	0.943824
YJL130C	URA2		0.9482	1.00257	0.945769
YJR003C	YJR003C		0.90017	0.95059	0.946959
YJL154C	VPS35		0.92225	0.97127	0.94953
YIL146C	ATG32		0.98078	1.03283	0.949604
YIR034C	LYS1		1.08462	1.1398	0.951588
YJL169W	YJL169W		0.81322	0.85434	0.951869
YIL145C	PAN6		1.00575	1.05635	0.952099
YJL152W	YJL152W		0.96809	1.01498	0.953802
YIL148W	RPL40A		0.88712	0.9264	0.957599
YJL122W	ALB1		1.09603	1.1413	0.960335
YJL105W	SET4		0.9368	0.96703	0.968739
YIL137C	TMA108		1.06193	1.09585	0.969047
YJL022W	YJL022W		0.98905	1.01182	0.977496
YIL138C	TPM2		0.91666	0.93769	0.977573
YJL170C	ASG7		0.9482	0.96795	0.979596
YJL171C	YJL171C		0.97838	0.99781	0.980527
YJL187C	SWE1		1	1.0186	0.98174
YIR013C	GAT4		1.04661	1.0659	0.981903
YJR049C	UTR1		1.04255	1.05937	0.984123
YJL168C	SET2		0.89009	0.90435	0.984232
YIL072W	HOP1		0.98951	1.00263	0.986914
YIL113W	SDP1		1.02128	1.02945	0.992064
YIL084C	SDS3		0.86937	0.87466	0.993952
YJL164C	TPK1		1.03601	1.04154	0.994691
YIR037W	HYR1		0.98573	0.98941	0.996281
YIL141W	YIL141W		1.0973	1.10076	0.996857
YJR011C	YJR011C		0.95175	0.95151	1.00025
YJR031C	GEA1		0.91596	0.91548	1.00052
YIL120W	QDR1		1.03718	1.03381	1.00326
YJL067W	YJL067W		0.99632	0.99103	1.00534
65	65		1.12355	1.11725	1.00564
YIL167W	SDL1		1.06624	1.05991	1.00597
YIR030C	DCG1		0.97234	0.96402	1.00863
YJL077C	ICS3		1.02004	1.01009	1.00985
YIL112W	HOS4		0.91946	0.90972	1.01071
YJR096W	YJR096W		1.00796	0.99565	1.01236
YJL134W	LCB3		0.97101	0.95295	1.01895
YIL079C	AIR1		1.04443	1.02236	1.02159
YIL105C	SLM1		1.02178	1	1.02178
YIL124W	AYR1		0.96619	0.94468	1.02277
YJR036C	HUL4		1.07195	1.0472	1.02363
YJL128C	PBS2		0.94319	0.91718	1.02836
YJR060W	CBF1		1.05915	1.02832	1.02998
YIR020W-B	YIR020W-B		1.0555	1.02436	1.0304
YJL089W	SIP4		1.04346	1.01214	1.03094
YJL055W	YJL055W		1.05951	1.02672	1.03194
YIL133C	RPL16A		0.92522	0.89611	1.03248
YJL132W	YJL132W		1.02894	0.99539	1.03371
YJL115W	ASF1		0.73156	0.70618	1.03594
YIL089W	YIL089W		1.06236	1.02464	1.03681
YJL046W	AIM22		0.79329	0.76445	1.03773
YIL149C	MLP2		0.99891	0.9614	1.03902
YIL135C	VHS2		1.03393	0.99017	1.04419
YIR020C	YIR020C		1.03557	0.98826	1.04787
YIR033W	MGA2		1.04061	0.99191	1.0491
YJR010W	MET3		1.07584	1.01526	1.05967
YIR043C	YIR043C		0.99476	0.93858	1.05986
YJL066C	MPM1		0.97118	0.91609	1.06014
YOR202W	HIS3		1.14693	1.08056	1.06142
YJL116C	NCA3		1.12016	1.05249	1.0643
1	1		1.06894	1.0042	1.06447
YIL139C	REV7		1.01624	0.95293	1.06644
YJL144W	YJL144W		1.06692	0.99795	1.06911
YJL206C-A	YJL206C-A		1.09557	1.024	1.06989
YIL130W	ASG1		1.07567	1.00115	1.07443
YJL149W	DAS1		1.07925	1.0019	1.0772
YIL090W	ICE2		1.0258	0.9499	1.0799
YIL123W	SIM1		1.07808	0.99742	1.08087
YIL117C	PRM5		1.06564	0.98588	1.0809
YJL150W	YJL150W		1.12811	1.04212	1.08251
YIL100W	YIL100W		1.11105	1.02548	1.08344
YIR039C	YPS6		1.24098	1.1417	1.08696
YJL133W	MRS3		1.13231	1.03866	1.09016
YJL094C	KHA1		1.13458	1.03947	1.0915
YJR061W	YJR061W		1.08596	0.99343	1.09314
YJL017W	YJL017W		1.09414	0.99832	1.09598
YIL110W	HPM1		0.91484	0.83459	1.09615
YIL119C	RPI1		1.01169	0.92097	1.0985
YJR097W	JJJ3		1.03463	0.93849	1.10244
YJR024C	MDE1		1.14128	1.0344	1.10333
YJL024C	APS3		1.04798	0.94423	1.10988
YIL066C	RNR3		1.06541	0.95969	1.11016
YIR009W	MSL1		1.03941	0.93447	1.1123
YIR031C	DAL7		1.12826	1.0134	1.11334
YIR014W	YIR014W		1.17327	1.05368	1.1135
YIL071C	PCI8		1.06449	0.95417	1.11562
YJR035W	RAD26		1.11129	0.99451	1.11742
YJL148W	RPA34		0.99853	0.89255	1.11874
YJL157C	FAR1		1.07847	0.96276	1.12019
YJL101C	GSH1		0.90123	0.80366	1.12141
YJR052W	RAD7		0.98971	0.88218	1.12189
YJR094C	IME1		1.05926	0.94283	1.12349
YJL158C	CIS3		1.15143	1.02386	1.1246
49	49		1.18906	1.05049	1.13191
YIL092W	YIL092W		1.13607	1.00347	1.13214
YJL197W	UBP12		1.15376	1.01783	1.13355
YIR032C	DAL3		1.10128	0.97054	1.13471
YIL116W	HIS5		1.16944	1.02798	1.13761
YIR003W	AIM21		1.10769	0.97328	1.1381
YIL140W	AXL2		1.07402	0.94214	1.13998
YJL185C	ATG36		1.22763	1.07613	1.14078
YIL170W	HXT12		1.17653	1.03074	1.14144
YJL137C	GLG2		1.13552	0.9917	1.14502
YIL060W	YIL060W		1.13273	0.98484	1.15017
YJL100W	LSB6		1.19792	1.04018	1.15165
YIR038C	GTT1		1.15336	1.00131	1.15185
YJR080C	AIM24		1.178	1.02051	1.15432
YJL207C	LAA1		1.10017	0.94971	1.15843
YJR070C	LIA1		0.9093	0.78402	1.15979
YIR027C	DAL1		1.18205	1.0183	1.16081
YIL156W	UBP7		1.09486	0.93957	1.16528
YJL044C	GYP6		1.26862	1.08756	1.16648
YJL027C	YJL027C		1.13328	0.97107	1.16704
YJL108C	PRM10		1.14444	0.98047	1.16724
YJL095W	BCK1		1.07872	0.92338	1.16823
YJL110C	GZF3		1.21225	1.0347	1.1716
YJR030C	YJR030C		1.13791	0.97109	1.17179
YJL199C	YJL199C		1.17263	0.99759	1.17546
YJL213W	YJL213W		1.17954	1.00249	1.17661
YJR099W	YUH1		1.12618	0.95692	1.17688
YJR051W	OSM1		1.14021	0.96802	1.17788
YJL136C	RPS21B		1.1757	0.99797	1.17809
YJR021C	REC107		1.13255	0.96051	1.17911
YJR014W	TMA22		1.09491	0.92738	1.18065
YJR090C	GRR1		0.01528	0.01293	1.18175
YJL043W	YJL043W		1.13237	0.95767	1.18242
YJL057C	IKS1		1.16318	0.98155	1.18504
YJL146W	IDS2		1.10783	0.93465	1.18529
YIL164C	NIT1		1.1905	1.00363	1.18619
YJL181W	YJL181W		1.19292	1.00342	1.18885
YJR053W	BFA1		1.15761	0.96358	1.20136
YIL134W	FLX1		0.95421	0.79183	1.20507
YIL114C	POR2		1.2114	1.00414	1.20641
YIR035C	YIR035C		1.244	1.03108	1.2065
YJR026W	YJR026W		1.27962	1.05217	1.21617
YJR009C	TDH2		1.19126	0.97902	1.21679
YJL208C	NUC1		1.11878	0.91446	1.22343
YJR054W	KCH1		1.46335	1.19495	1.22461
YIL163C	YIL163C		1.22278	0.99446	1.22959
YJL191W	RPS14B		1.17564	0.95234	1.23448
YJL162C	JJJ2		1.2322	0.99796	1.23472
YJL051W	IRC8		1.27644	1.03333	1.23527
YJL190C	RPS22A		1.22071	0.98601	1.23803
YJL030W	MAD2		1.22609	0.98828	1.24063
YJR079W	YJR079W		1.12445	0.90317	1.245
YJL047C	RTT101		1.14166	0.9126	1.251
YJL201W	ECM25		1.23373	0.9847	1.2529
YIR024C	YIR024C		1.19449	0.95019	1.25711
YJL161W	FMP33		1.27214	1.00582	1.26478
YJL028W	YJL028W		1.26505	0.99726	1.26853
YJR077C	MIR1		1.01011	0.79407	1.27207
YJL176C	SWI3		1.23857	0.96608	1.28206
YJR092W	BUD4		1.20795	0.9412	1.28341
YIL159W	BNR1		1.21205	0.93947	1.29014
YIL070C	MAM33		1.37854	1.06173	1.29839
YJL183W	MNN11		1.36588	1.04611	1.30568
YIL157C	COA1		1.35086	1.03435	1.306
YJR047C	ANB1		1.28299	0.98229	1.30612
YJR019C	TES1		1.29889	0.9878	1.31493
YIL108W	YIL108W		1.34336	1.01877	1.31861
YJR005W	APL1		1.32367	1.00052	1.32298
YJL073W	JEM1		1.28399	0.97009	1.32358
YJR098C	YJR098C		1.35964	1.0269	1.32402
YJR008W	MHO1		1.33688	0.99462	1.34411
YJR038C	YJR038C		1.28749	0.94528	1.36202
YIL103W	DPH1		1.26768	0.92345	1.37277
YJL112W	MDV1		1.37909	0.9914	1.39105
YJL060W	BNA3		1.37023	0.97981	1.39847
YIR036C	IRC24		1.3681	0.97267	1.40654
YJL058C	BIT61		1.39385	0.98781	1.41105
YJL083W	TAX4		1.41925	0.99731	1.42308
YJL093C	TOK1		1.45302	1.02046	1.42389
YJL012C	VTC4		1.45253	1.01527	1.43068
YJL145W	SFH5		1.41658	0.97426	1.45401
YJL216C	IMA5		1.55179	1.04434	1.4859
YJL218W	YJL218W		1.50224	1.00704	1.49174
YIL165C	YIL165C		1.40741	0.9226	1.52548
YJL217W	REE1		1.52851	1.00104	1.52692
YIL088C	AVT7		1.43818	0.93303	1.54141
YJL048C	UBX6		1.41499	0.91466	1.54701
YIL074C	SER33		1.50937	0.97048	1.55528
YIR005W	IST3		1.23919	0.78842	1.57174
YJL059W	YHC3		1.6088	0.98286	1.63686
YIL173W	VTH1		1.68648	0.89213	1.8904
YJL088W	ARG3		1.96078	1.01288	1.93585
YIL161W	YIL161W		1.96078	0.99286	1.97488

## Sheet: S1 P8
Array ORF	Array Name	Array annotation	Normalized colony size (EXPERIMENT)	Normalized colony size (CONTROL)	Ratio
YKL212W	SAC1		0	0.7509	0
YKR001C	VPS1		0	0.83127	0
YLL006W	MMM1		0	0.05834	0
YKR046C	PET10		0.05407	0.93916	0.0575727
YKR027W	BCH2		0.01828	0.31258	0.058481
YKL113C	RAD27		0.03269	0.36035	0.0907174
YKR020W	VPS51		0.07629	0.62745	0.121587
YKL176C	LST4		0.16531	0.97131	0.170193
YKR055W	RHO4		0.22537	0.90883	0.247978
YKR053C	YSR3		0.19894	0.72553	0.2742
YJR131W	MNS1		0.29389	0.99657	0.294902
YJR119C	JHD2		0.28272	0.91894	0.307659
YJR107W	YJR107W		0.30393	0.96398	0.315287
YLL040C	VPS13		0.33706	1.03995	0.324112
YKL031W	YKL031W		0.19957	0.56756	0.351628
YLL029W	FRA1		0.34283	0.86474	0.396454
YKL127W	PGM1		0.32257	0.8081	0.399171
YKL110C	KTI12		0.32972	0.81456	0.404783
YJR150C	DAN1		0.40597	0.96613	0.420202
YKR082W	NUP133		0.1276	0.29567	0.431562
YKR019C	IRS4		0.48251	1.08943	0.442901
YKR036C	CAF4		0.46822	1.04717	0.447129
YKR029C	SET3		0.35614	0.78279	0.454962
YKL073W	LHS1		0.54282	1.14115	0.475678
YKR028W	SAP190		0.19572	0.40827	0.479389
YKL046C	DCW1		0.49392	0.98588	0.500994
YKL009W	MRT4		0.24192	0.46002	0.52589
YKL220C	FRE2		0.59993	1.04693	0.573037
YKL041W	VPS24		0.26825	0.4671	0.574288
YKL129C	MYO3		0.44316	0.76779	0.577189
YKL140W	TGL1		0.6145	1.04826	0.58621
YKL030W	YKL030W		0.55876	0.94838	0.589173
YKR024C	DBP7		0.25579	0.42589	0.600601
YKL051W	SFK1		0.72434	1.19391	0.606696
YJR118C	ILM1		0.354	0.57924	0.611146
YJR110W	YMR1		0.59096	0.94492	0.625407
YJR133W	XPT1		0.68693	1.09505	0.627305
YKL204W	EAP1		0.59745	0.93603	0.638281
YKL094W	YJU3		0.62265	0.97412	0.639192
YJR140C	HIR3		0.57089	0.88631	0.64412
YKR095W	MLP1		0.8851	1.32875	0.666115
YLL007C	YLL007C		0.63873	0.95156	0.671245
YKR093W	PTR2		0.6195	0.92117	0.672514
YKL085W	MDH1		0.67406	0.99693	0.676136
YKL139W	CTK1		0.32603	0.48013	0.679045
YKR010C	TOF2		0.65469	0.95385	0.686366
YKR030W	GMH1		0.72541	1.02657	0.706635
YKR035W-A	DID2		0.77771	1.0501	0.740606
YKR097W	PCK1		1.01261	1.34687	0.751825
YKR041W	YKR041W		0.7824	1.02362	0.764346
YKL157W	APE2		0.74107	0.96861	0.765086
YKL199C	YKL199C		0.81469	1.06087	0.767945
YJR126C	VPS70		0.90996	1.1797	0.771349
YKL069W	YKL069W		0.40661	0.52681	0.771834
YKR098C	UBP11		0.87404	1.12328	0.778114
YJR109C	CPA2		0.82486	1.05559	0.781421
YKL114C	APN1		0.86986	1.11265	0.781791
YKR026C	GCN3		0.9063	1.15281	0.786166
YKL115C	YKL115C		0.79888	1.01012	0.790876
YKL162C	YKL162C		1.02831	1.29934	0.791409
YLL039C	UBI4		0.7188	0.90761	0.79197
YKR064W	OAF3		1.14945	1.44789	0.793879
YKR023W	YKR023W		0.77687	0.97147	0.799685
YKR007W	MEH1		0.78983	0.987	0.800233
YKL177W	YKL177W		0.86452	1.07775	0.802153
YKL168C	KKQ8		0.8599	1.07039	0.803352
YKL211C	TRP3		0.95327	1.18599	0.803776
YKR058W	GLG1		0.7684	0.9555	0.804186
YKL096W	CWP1		0.909	1.12581	0.807419
YKL033W-A	YKL033W-A		0.97845	1.20328	0.813152
YKR056W	TRM2		0.85867	1.05467	0.81416
YKL174C	TPO5		0.94138	1.14882	0.819432
YLL045C	RPL8B		0.78762	0.95583	0.824017
YLL014W	EMC6		0.85218	1.02135	0.834366
YJR129C	YJR129C		0.92577	1.10681	0.836431
YKL093W	MBR1		0.54146	0.6461	0.838044
YLL028W	TPO1		0.73604	0.87806	0.838257
YKL074C	MUD2		0.84452	0.99797	0.846238
YKL130C	SHE2		0.9808	1.15557	0.848759
YKR050W	TRK2		0.92972	1.09359	0.850154
YKR091W	SRL3		0.87398	1.02689	0.851094
YJR139C	HOM6		0.718	0.84358	0.851134
65	65		0.86797	1.01551	0.854713
YKR052C	MRS4		0.88903	1.0384	0.856154
YKL197C	PEX1		0.86319	1.00659	0.857539
YKR018C	YKR018C		0.97905	1.13984	0.858936
1	1		0.99274	1.15385	0.860372
YKL202W	YKL202W		0.92841	1.07365	0.864723
YKL214C	YRA2		1.05343	1.2171	0.865525
YKR003W	OSH6		0.93892	1.07894	0.870224
YKR034W	DAL80		1.01816	1.16283	0.875588
YKL213C	DOA1		0.72659	0.8291	0.87636
YKL071W	YKL071W		0.84435	0.96204	0.877666
YKL178C	STE3		0.87669	0.99582	0.88037
YKL222C	YKL222C		0.85031	0.96359	0.88244
YLL042C	ATG10		1.06279	1.20339	0.883163
YKL068W	NUP100		0.93338	1.05491	0.884796
YKL218C	SRY1		0.8277	0.9309	0.88914
YKR065C	PAM17		0.96101	1.08025	0.889618
YKR035C	YKR035C		0.825	0.9234	0.893437
YLL002W	RTT109		0.65613	0.73236	0.895912
YJR128W	YJR128W		0.99258	1.10696	0.896672
YKR040C	YKR040C		0.98672	1.09705	0.89943
YKL217W	JEN1		0.98728	1.08802	0.90741
YKR094C	RPL40B		0.78881	0.8692	0.907513
YKL117W	SBA1		0.94999	1.04582	0.908369
YKL034W	TUL1		1.10433	1.2107	0.912142
YJR145C	RPS4A		0.80523	0.87829	0.916816
YKL160W	ELF1		0.93965	1.01995	0.921271
YKL006W	RPL14A		0.77957	0.84515	0.922404
YKL116C	PRR1		0.91047	0.98363	0.925622
YKR059W	TIF1		0.94942	1.02513	0.926146
YLL010C	PSR1		0.97771	1.05477	0.926941
YKL101W	HSL1		0.99433	1.07182	0.927702
YKL198C	PTK1		0.99541	1.07108	0.929352
YKL010C	UFD4		0.99363	1.06901	0.929486
YKL079W	SMY1		0.98771	1.05942	0.932312
YKL097C	YKL097C		1.03404	1.10574	0.935157
YKR045C	YKR045C		1.02466	1.09563	0.935224
YKL066W	YKL066W		0.99222	1.05474	0.940725
YKL146W	AVT3		0.997	1.05878	0.94165
33	33		0.8533	0.906	0.941832
YLL005C	SPO75		0.90999	0.96591	0.942106
YLL012W	YEH1		0.90413	0.95926	0.942529
YKR072C	SIS2		0.80319	0.84764	0.94756
YKL216W	URA1		1.01958	1.0743	0.949065
YKL123W	YKL123W		1.01182	1.06567	0.949468
YKL215C	OXP1		1.05325	1.10783	0.950733
YKL017C	HCS1		1.02668	1.07374	0.956172
YKL077W	YKL077W		1	1.04352	0.958295
YLL043W	FPS1		0.98597	1.02852	0.95863
YKL205W	LOS1		0.97541	1.01732	0.958804
YKR066C	CCP1		0.96018	1.00086	0.959355
YKR061W	KTR2		1.14201	1.18943	0.960132
17	17		0.94294	0.97679	0.965346
YKR033C	YKR033C		0.99719	1.03029	0.967873
YJR117W	STE24		1.03586	1.06796	0.969943
YJR115W	YJR115W		1.01698	1.04842	0.970012
YKR054C	DYN1		0.96369	0.992	0.971462
YJR130C	STR2		0.88935	0.91329	0.973787
YKL075C	YKL075C		0.92867	0.95182	0.975678
YKL201C	MNN4		0.89993	0.92155	0.97654
YJR116W	TDA4		0.94992	0.9689	0.980411
YOR202W	HIS3		1.04986	1.06981	0.981352
YKL131W	YKL131W		1.09318	1.11192	0.983146
YKL107W	YKL107W		1.16384	1.18328	0.983571
YJR135C	MCM22		1.03297	1.04543	0.988081
YJR152W	DAL5		0.96777	0.97623	0.991334
YJR142W	YJR142W		0.97744	0.98465	0.992678
YKL120W	OAC1		0.94043	0.94615	0.993954
YKR031C	SPO14		1.02149	1.02721	0.994432
YKL053W	YKL053W		1.08353	1.08833	0.99559
YKL124W	SSH4		1.09842	1.10122	0.997457
YKL086W	SRX1		1.02729	1.0264	1.00087
YKL023W	YKL023W		1.00166	1	1.00166
YKR089C	TGL4		0.94507	0.94115	1.00417
49	49		0.99285	0.98735	1.00557
YKL007W	CAP1		0.94104	0.93554	1.00588
YKL166C	TPK3		0.98424	0.97408	1.01043
YJR111C	YJR111C		1.06903	1.05716	1.01123
YKL044W	YKL044W		1.0084	0.989	1.01962
YKL040C	NFU1		0.93455	0.9155	1.02081
YJR124C	YJR124C		0.98572	0.9636	1.02296
YKL156W	RPS27A		1.00858	0.98019	1.02896
YJR147W	HMS2		0.97966	0.95038	1.03081
YKR051W	YKR051W		0.90656	0.87521	1.03582
YKL142W	MRP8		1.20388	1.15961	1.03818
YKL026C	GPX1		0.85516	0.82352	1.03842
YKL163W	PIR3		1.10149	1.05983	1.03931
YKL065C	YET1		1.0416	1.00038	1.0412
YKL084W	HOT13		1.04466	1.0017	1.04289
YKL132C	RMA1		1.10949	1.06198	1.04474
YKL161C	KDX1		1.21083	1.15845	1.04522
YLL017W	YLL017W		1.06501	1.01893	1.04522
YKL063C	YKL063C		1.18022	1.12834	1.04598
YKL008C	LAC1		1.07632	1.02892	1.04607
YLL021W	SPA2		1.08489	1.03548	1.04772
YKL096W-A	CWP2		1.19883	1.14411	1.04783
YKL050C	YKL050C		1.08135	1.03042	1.04943
YKL025C	PAN3		1.07116	1.01885	1.05134
YKL151C	YKL151C		1.11392	1.05795	1.0529
YJR149W	YJR149W		1.11497	1.0587	1.05315
YKL072W	STB6		1.04356	0.99059	1.05347
YKL081W	TEF4		1.03948	0.98666	1.05353
YKL136W	YKL136W		1.02973	0.97335	1.05792
YKR076W	ECM4		1.10956	1.04655	1.06021
YKL055C	OAR1		0.85176	0.80135	1.06291
YKL128C	PMU1		1.09486	1.02845	1.06457
YKL158W	YKL158W		0.93997	0.88063	1.06738
YLL015W	BPT1		1.32112	1.23582	1.06902
YKL061W	BLI1		1.13613	1.06183	1.06997
YLL013C	PUF3		1.03927	0.96592	1.07594
YLL026W	HSP104		1.11494	1.03573	1.07648
YKL185W	ASH1		1.19726	1.11218	1.0765
YKL098W	MTC2		1.05873	0.98344	1.07656
YKR088C	TVP38		1.23657	1.14516	1.07982
YKL183W	LOT5		1.06785	0.98798	1.08084
YKL032C	IXR1		0.6415	0.59348	1.08091
YKR057W	RPS21A		0.97663	0.90291	1.08165
YKL039W	PTM1		0.78618	0.72655	1.08207
YKR049C	FMP46		1.09248	1.00945	1.08225
YKL105C	SEG2		1.20473	1.11299	1.08243
YKL207W	EMC3		0.95089	0.87507	1.08664
YJR121W	ATP2		1.16246	1.06869	1.08774
YKL133C	YKL133C		1.03396	0.94872	1.08985
YKL187C	YKL187C		1.17259	1.07375	1.09205
YKL076C	YKL076C		0.9228	0.84302	1.09464
YKL029C	MAE1		1.05882	0.96363	1.09878
YKR011C	YKR011C		1.10875	1.00834	1.09958
YKR043C	SHB17		1.181	1.07403	1.0996
YKL148C	SDH1		1.01523	0.92211	1.10099
YKL067W	YNK1		1.11705	1.01263	1.10312
YKR092C	SRP40		0.86543	0.78415	1.10365
YJR137C	MET5		1.17778	1.06713	1.10369
YLL038C	ENT4		1.06037	0.95946	1.10517
YKR103W	NFT1		1.19485	1.08074	1.10559
YKL027W	YKL027W		1.02622	0.92737	1.10659
YJR108W	ABM1		1.07245	0.96843	1.10741
YKR067W	GPT2		1.06624	0.96229	1.10802
YLL016W	SDC25		1.08346	0.9778	1.10806
YKR016W	FCJ1		0.95991	0.86618	1.10821
YKL150W	MCR1		1.18986	1.0734	1.1085
YKL005C	BYE1		1.15173	1.03718	1.11044
YKL191W	DPH2		1.00227	0.90251	1.11054
YKR069W	MET1		1.24785	1.12244	1.11173
YLL020C	YLL020C		1.05811	0.95027	1.11348
YKL221W	MCH2		1.02206	0.91748	1.11399
YKL062W	MSN4		1.09367	0.98171	1.11405
YKL070W	YKL070W		1.06554	0.95455	1.11627
YJR127C	RSF2		1.13442	1.01616	1.11638
YLL025W	PAU17		1.08372	0.96951	1.1178
YKR014C	YPT52		1.17375	1.04688	1.12119
YKR087C	OMA1		1.09709	0.97837	1.12134
YKR070W	YKR070W		1.105	0.98143	1.12591
YLL023C	POM33		1.10891	0.98489	1.12592
YJR103W	URA8		1.08378	0.96172	1.12692
YKL175W	ZRT3		1.03472	0.91716	1.12818
YKL147C	YKL147C		1.08408	0.96083	1.12827
YKR106W	GEX2		1.12135	0.99166	1.13078
YKL179C	COY1		1.21356	1.07266	1.13136
YLL001W	DNM1		0.87246	0.77028	1.13265
YKL048C	ELM1		0.80408	0.70964	1.13308
YKR039W	GAP1		1.16286	1.02601	1.13338
YKR084C	HBS1		1.11338	0.98058	1.13543
YKR074W	AIM29		0.76319	0.67195	1.13578
YKL100C	YKL100C		1.132	0.99592	1.13664
YLL024C	SSA2		1.06041	0.9301	1.1401
YKL047W	ANR2		1.09388	0.95886	1.14081
YKL167C	MRP49		0.99944	0.875	1.14222
YKR100C	SKG1		1.29653	1.13339	1.14394
YKL064W	MNR2		1.22118	1.06695	1.14455
YKL038W	RGT1		1.02547	0.89581	1.14474
YKL149C	DBR1		1.05256	0.91856	1.14588
YKR080W	MTD1		1.06749	0.92781	1.15055
YKL121W	DGR2		0.71595	0.61958	1.15554
YKL109W	HAP4		1.18065	1.01984	1.15768
YLL041C	SDH2		1.02444	0.88479	1.15783
YJR154W	YJR154W		1.26671	1.09166	1.16035
YKR090W	PXL1		1.0916	0.9334	1.16949
YKL190W	CNB1		1.0822	0.924	1.17121
YLL019C	KNS1		1.26678	1.08044	1.17247
YKR044W	UIP5		1.30321	1.11133	1.17266
YKL090W	CUE2		1.13138	0.96387	1.17379
YLL044W	YLL044W		1.38693	1.18147	1.1739
YKR096W	ESL2		1.18931	1.00531	1.18303
YKR032W	YKR032W		1.07339	0.90396	1.18743
YKR009C	FOX2		1.2214	1.02859	1.18745
YKL037W	AIM26		1.16102	0.97629	1.18922
YKR012C	YKR012C		1.19209	1.00026	1.19178
YKL056C	TMA19		0.99307	0.83169	1.19404
YKR102W	FLO10		1.15655	0.96534	1.19808
YJR153W	PGU1		0.95883	0.79909	1.1999
YKL159C	RCN1		1.26021	1.0499	1.20031
YKR099W	BAS1		1.10667	0.92031	1.2025
YKL106W	AAT1		0.97229	0.80505	1.20774
YKL184W	SPE1		1.2483	1.03328	1.20809
YKL137W	CMC1		1.27546	1.05316	1.21108
YKR060W	UTP30		1.23363	1.01766	1.21222
YKL102C	YKL102C		1.19156	0.98042	1.21536
YKL200C	YKL200C		1.21048	0.99572	1.21568
YLL032C	YLL032C		1.16708	0.95918	1.21675
YKR078W	YKR078W		1.66948	1.36929	1.21923
YKL091C	YKL091C		1.18835	0.97328	1.22097
YKR042W	UTH1		1.1493	0.94046	1.22206
YKR005C	YKR005C		1.34747	1.0966	1.22877
YKL043W	PHD1		0.97134	0.79023	1.22919
YKR101W	SIR1		1.19322	0.96971	1.23049
YKR048C	NAP1		1.28753	1.04615	1.23073
YKR021W	ALY1		1.21947	0.9804	1.24385
YJR120W	YJR120W		0.78605	0.63171	1.24432
YKR047W	YKR047W		1.24369	0.99882	1.24516
YKL171W	NNK1		1.23528	0.98697	1.25159
YJR106W	ECM27		1.12378	0.89078	1.26157
YJR148W	BAT2		1.10039	0.87052	1.26406
YJR125C	ENT3		1.21949	0.95983	1.27053
YKR017C	HEL1		1.49757	1.16512	1.28534
YKL015W	PUT3		1.39874	1.07533	1.30075
YKL020C	SPT23		1.38368	1.06255	1.30223
YJR100C	AIM25		1.26368	0.96705	1.30674
YJR134C	SGM1		1.31233	0.99627	1.31724
YKL103C	APE1		1.37023	1.03668	1.32175
YKR013W	PRY2		1.35908	1.01761	1.33556
YKL188C	PXA2		1.32977	0.99134	1.34139
YKL092C	BUD2		0.91282	0.67716	1.34801
YKL208W	CBT1		0.77461	0.57195	1.35433
YKR105C	VBA5		1.40692	1.03878	1.3544
YKL206C	ADD66		1.44431	1.06405	1.35737
YKL053C-A	MDM35		1.03801	0.75219	1.37998
YKL001C	MET14		1.55935	1.1282	1.38216
YKL164C	PIR1		1.5119	1.07868	1.40162
YKR015C	YKR015C		1.65536	1.11333	1.48685
YJR146W	YJR146W		1.57411	0.99827	1.57684
YKR077W	MSA2		1.81105	1.11037	1.63103
YLL009C	COX17		0	0	#DIV/0!

## Sheet: S1 P9
Array ORF	Array Name	Array annotation	Normalized colony size (EXPERIMENT)	Normalized colony size (CONTROL)	ratio
YLR372W	SUR4		0.07882	0.59543	0.132375
YLR337C	VRP1		0.12579	0.78359	0.16053
YLR357W	RSC2		0.12696	0.66908	0.189753
YLR182W	SWI6		0.17595	0.88785	0.198175
YLR262C	YPT6		0.17541	0.80152	0.218847
YLR261C	YLR261C		0.20515	0.81773	0.250877
YLR039C	RIC1		0.3127	0.95484	0.327489
YLR234W	TOP3		0.29568	0.87518	0.33785
YLR055C	SPT8		0.37205	1.03898	0.358092
YLR056W	ERG3		0.32883	0.86516	0.38008
YLR192C	HCR1		0.19121	0.41809	0.457342
YLR135W	SLX4		0.49316	1.07353	0.459382
YLR402W	YLR402W		0.45704	0.94243	0.484959
YLR015W	BRE2		0.53066	1.06618	0.497721
YLR177W	YLR177W		0.51805	1.03268	0.501656
YLR235C	YLR235C		0.47856	0.87867	0.544641
YLR284C	ECI1		0.65413	1.10503	0.591957
YLR032W	RAD5		0.56188	0.94722	0.593188
YLR228C	ECM22		0.66465	1.09941	0.604552
YLR094C	GIS3		0.69371	1.14193	0.607489
YLR210W	CLB4		0.72735	1.1196	0.649652
YLR343W	GAS2		0.75751	1.16467	0.650407
YLR095C	IOC2		0.71028	1.08773	0.652993
YLR042C	YLR042C		0.71597	1.09179	0.655776
YLR049C	YLR049C		0.63364	0.96341	0.657705
YLR048W	RPS0B		0.42901	0.6522	0.657789
YLR059C	REX2		0.71712	1.0727	0.668519
YLR394W	CST9		0.80144	1.19188	0.672417
YLR352W	YLR352W		0.782	1.15299	0.678237
YLR043C	TRX1		0.73574	1.08339	0.679109
YLR064W	PER33		0.80499	1.18491	0.679368
YLL054C	YLL054C		0.72812	1.05986	0.686996
YLR142W	PUT1		0.83299	1.19657	0.696148
YLR242C	ARV1		0.66877	0.93564	0.714773
YLR164W	SHH4		0.75023	1.04084	0.720793
YLR338W	YLR338W		0.68145	0.94528	0.720898
YLR324W	PEX30		0.76777	1.0563	0.726848
YLR120C	YPS1		0.8395	1.15227	0.728562
YLR114C	AVL9		0.27597	0.37513	0.735665
YLR180W	SAM1		0.53967	0.72838	0.740918
YLR253W	YLR253W		0.7266	0.97244	0.747193
YLR063W	YLR063W		0.74072	0.9907	0.747673
YLL055W	YCT1		0.83938	1.12176	0.748271
YLR390W-A	CCW14		0.84376	1.12752	0.748333
YLR035C	MLH2		0.86004	1.14651	0.750137
YLR366W	YLR366W		0.74811	0.99697	0.750384
YLR003C	CMS1		0.85988	1.1302	0.760821
YLR014C	PPR1		0.7656	1.00612	0.760943
YLR286C	CTS1		0.8314	1.08235	0.768143
YLR079W	SIC1		0.62581	0.79764	0.784577
YLR037C	PAU23		0.74332	0.94532	0.786316
YLR381W	CTF3		0.82735	1.05171	0.786671
YLR371W	ROM2		0.78919	1.00271	0.787057
YLR251W	SYM1		0.92517	1.15756	0.799242
YLR233C	EST1		0.75642	0.94026	0.80448
YLR273C	PIG1		0.92749	1.14821	0.80777
YLR085C	ARP6		0.77148	0.94981	0.812247
YLR386W	VAC14		0.88337	1.08726	0.812474
YLR410W	VIP1		0.74551	0.91328	0.816299
YLR412W	BER1		0.72951	0.89064	0.819085
YLR330W	CHS5		0.80627	0.98376	0.81958
YLR038C	COX12		0.26659	0.32511	0.819999
YLR072W	YLR072W		0.92684	1.13004	0.820183
YLR080W	EMP46		0.87237	1.05644	0.825764
YLR170C	APS1		0.85781	1.03089	0.832106
YLR020C	YEH2		0.83043	0.99513	0.834494
YLR297W	YLR297W		0.94599	1.13248	0.835326
YLR110C	CCW12		0.73382	0.8753	0.838364
YLR361C	DCR2		0.94895	1.1251	0.843436
YLR247C	IRC20		0.83478	0.98808	0.844851
YLR047C	FRE8		0.87613	1.03352	0.847715
YLR370C	ARC18		0.8313	0.97122	0.855934
YLR258W	GSY2		0.9487	1.10597	0.857799
YLR268W	SEC22		0.83693	0.96491	0.867366
YLR407W	YLR407W		0.82608	0.95236	0.867403
YLR414C	PUN1		0.85167	0.97923	0.869734
YLR185W	RPL37A		0.58534	0.67266	0.870187
YLL058W	YLL058W		0.94227	1.07855	0.873645
YLR385C	SWC7		0.90254	1.03132	0.875131
YLR214W	FRE1		1.02031	1.1601	0.879502
YLR054C	OSW2		0.94189	1.06928	0.880864
YLR172C	DPH5		0.84517	0.95389	0.886025
YLR360W	VPS38		0.8172	0.91758	0.890604
YLL057C	JLP1		0.86584	0.97204	0.890745
YLR023C	IZH3		1.00964	1.13034	0.893218
YLR312C	YLR312C		0.9309	1.04079	0.894417
YLR285W	NNT1		0.87267	0.97452	0.895487
YLR024C	UBR2		0.82028	0.91573	0.895766
YLR053C	YLR053C		1.02362	1.14172	0.89656
YLR282C	YLR282C		0.97385	1.08539	0.897235
YLR325C	RPL38		0.82175	0.91567	0.89743
1	1		0.88786	0.98892	0.897808
YLR373C	VID22		0.6899	0.76783	0.898506
YLR376C	PSY3		1.05814	1.17445	0.900966
YLR408C	BLS1		0.92177	1.01995	0.90374
YLR169W	YLR169W		0.96005	1.06192	0.90407
YLR090W	XDJ1		0.916	1.01213	0.905022
YLR011W	LOT6		0.98975	1.09217	0.906223
YLR267W	BOP2		0.85665	0.94515	0.906364
YLR319C	BUD6		0.99376	1.09336	0.908905
YLR250W	SSP120		0.90625	0.99705	0.908931
YLR001C	YLR001C		0.94598	1.04061	0.909063
YLR326W	YLR326W		0.91131	1.00113	0.910281
YLL060C	GTT2		0.88347	0.97006	0.910737
YLR154C	RNH203		1.0409	1.14177	0.911655
YLR173W	YLR173W		0.97795	1.06958	0.914331
YLR404W	FLD1		0.90023	0.98195	0.916778
YLR176C	RFX1		0.90247	0.98417	0.916986
YLR073C	RFU1		1.00196	1.0875	0.921343
YLR187W	SKG3		0.96239	1.04299	0.922722
YLR265C	NEJ1		0.96334	1.04358	0.923111
YLR401C	DUS3		1.04642	1.1322	0.924236
YLR006C	SSK1		0.96772	1.04546	0.92564
YLR315W	NKP2		0.93545	1.00802	0.928007
YLR389C	STE23		1.01605	1.09331	0.929334
YLR126C	YLR126C		0.91243	0.98066	0.930424
YLR237W	THI7		0.94283	1.00932	0.934124
YLR097C	HRT3		0.92426	0.98765	0.935817
YLR374C	YLR374C		0.89216	0.94953	0.939581
YLR231C	BNA5		0.92917	0.9843	0.943991
YLR098C	CHA4		0.97865	1.03529	0.945291
YLR300W	EXG1		1.08577	1.14658	0.946964
YLL061W	MMP1		1.06324	1.12153	0.948026
YLR200W	YKE2		0.91903	0.96757	0.949833
YLR341W	SPO77		1.0135	1.06548	0.951214
YLR335W	NUP2		0.96648	1.01577	0.951475
YLL062C	MHT1		0.95869	1.00736	0.951686
YLR329W	REC102		1.05927	1.11015	0.954168
YLR070C	XYL2		1.00208	1.04908	0.955199
YLR084C	RAX2		1.0777	1.1277	0.955662
YLR303W	MET17		1.03493	1.08039	0.957923
YLR046C	YLR046C		0.87406	0.91125	0.959188
YLR136C	TIS11		0.93697	0.97597	0.96004
YLR219W	MSC3		1.01181	1.05341	0.960509
YLR119W	SRN2		0.94222	0.98039	0.961067
YLR348C	DIC1		0.9956	1.0353	0.961654
YLR398C	SKI2		0.90218	0.93655	0.963301
YLR263W	RED1		1.00976	1.048	0.963511
YLR118C	YLR118C		0.96383	0.99967	0.964148
YLR050C	YLR050C		0.91728	0.95083	0.964715
YLR107W	REX3		0.95855	0.99318	0.965132
YLR133W	CKI1		0.90841	0.94023	0.966157
YLL046C	RNP1		1.10582	1.14311	0.967378
YLR113W	HOG1		0.94442	0.97606	0.967584
YLR189C	ATG26		1.00455	1.03796	0.967812
YLR362W	STE11		1.0466	1.07651	0.972216
YLR363C	NMD4		0.9131	0.93864	0.97279
YLR122C	YLR122C		0.95742	0.98204	0.97493
YLR013W	GAT3		0.97393	0.99848	0.975413
YLR143W	DPH6		0.93298	0.95565	0.976278
YLR334C	YLR334C		0.95773	0.98039	0.976887
YLR351C	NIT3		0.99734	1.01827	0.979446
YLR254C	NDL1		1.02955	1.05004	0.980486
YLR309C	IMH1		1.01839	1.03715	0.981912
YLR125W	YLR125W		1.16041	1.18173	0.981959
YLR318W	EST2		0.62304	0.63297	0.984312
YLR377C	FBP1		0.96258	0.97529	0.986968
YLR236C	YLR236C		0.95528	0.96681	0.988074
YLR019W	PSR2		0.96444	0.97588	0.988277
33	33		0.93403	0.94369	0.989764
YLR061W	RPL22A		0.16461	0.16631	0.989778
YLR087C	CSF1		0.98984	0.99856	0.991267
YLR232W	YLR232W		0.99773	1.0056	0.992174
YLR344W	RPL26A		0.99199	0.99918	0.992804
YLR017W	MEU1		0.95838	0.96462	0.993531
YLR146C	SPE4		1.14376	1.1425	1.0011
YLR391W	YLR391W		1.1132	1.11069	1.00226
YLR082C	SRL2		1.13025	1.1248	1.00485
YLL049W	LDB18		0.90042	0.89357	1.00767
YLR183C	TOS4		1.04329	1.03517	1.00784
YLL051C	FRE6		0.96559	0.95726	1.0087
YLR283W	YLR283W		1.00975	0.99888	1.01088
YLR152C	YLR152C		1.05266	1.0402	1.01198
YLR287C	YLR287C		1.03517	1.02226	1.01263
YLR077W	FMP25		0.95906	0.94675	1.013
YLL056C	YLL056C		1.15478	1.13648	1.0161
YLR221C	RSA3		0.95852	0.94218	1.01734
YLR211C	YLR211C		1.00617	0.98759	1.01881
YLR281C	YLR281C		0.98606	0.96758	1.0191
YLR004C	THI73		1.09994	1.07399	1.02416
YLR255C	YLR255C		1.11806	1.09061	1.02517
YLR112W	YLR112W		1.02078	0.99479	1.02613
65	65		1.06763	1.03829	1.02826
YLR380W	CSR1		1.16441	1.13237	1.02829
YLR313C	SPH1		1.12453	1.0928	1.02904
YLR393W	ATP10		0.75743	0.7341	1.03178
YLR109W	AHP1		1.0048	0.97366	1.03198
YLR280C	YLR280C		1.00332	0.96879	1.03564
YOR202W	HIS3		1.10565	1.06684	1.03638
YLR058C	SHM2		1.10815	1.06883	1.03679
YLR016C	PML1		1.03725	0.99896	1.03833
YLR216C	CPR6		1	0.96142	1.04013
YLR034C	SMF3		1.11896	1.07344	1.04241
YLR124W	YLR124W		1.10955	1.06167	1.0451
YLR128W	DCN1		1.0236	0.97911	1.04544
YLR246W	ERF2		1.14321	1.08864	1.05013
YLR299W	ECM38		1.05322	1.00103	1.05214
YLR111W	YLR111W		0.97518	0.92571	1.05344
YLR205C	HMX1		1.00783	0.95474	1.05561
YLR345W	YLR345W		1.10007	1.04206	1.05567
YLR123C	YLR123C		1.17498	1.11141	1.0572
YLL059C	YLL059C		1.06039	1.00261	1.05763
YLR199C	PBA1		1.23563	1.16801	1.05789
YLR174W	IDP2		1.03212	0.97451	1.05912
YLR350W	ORM2		1.04322	0.98411	1.06006
YLR104W	LCL2		1.0265	0.96828	1.06013
YLL047W	YLL047W		1.05073	0.99066	1.06064
YLR364W	GRX8		0.99624	0.93884	1.06114
17	17		1.06795	1.006	1.06158
YLR311C	YLR311C		1.04054	0.97977	1.06202
YLR218C	COA4		1.0828	1.01868	1.06294
YLR257W	YLR257W		1.0571	0.994	1.06348
YLR217W	YLR217W		1.00552	0.94539	1.0636
YLR406C	RPL31B		1.03169	0.96869	1.06504
YLR290C	YLR290C		0.98617	0.92437	1.06686
YLR144C	ACF2		1.11117	1.0392	1.06926
YLR191W	PEX13		1.07683	1.0069	1.06945
YLR365W	YLR365W		1.10979	1.03497	1.07229
YLR262C-A	TMA7		1.06148	0.98953	1.07271
YLR194C	YLR194C		1.04547	0.97384	1.07355
YLR209C	PNP1		1.06318	0.98937	1.0746
YLR224W	YLR224W		1.22802	1.14196	1.07536
YLR241W	YLR241W		1.0981	1.01893	1.0777
YLR138W	NHA1		1.15203	1.06862	1.07805
YLR137W	RKM5		1.04169	0.96611	1.07823
YLR239C	LIP2		0.83861	0.77658	1.07988
49	49		1.02863	0.95241	1.08003
YLR149C	YLR149C		1.11099	1.02841	1.0803
YLR269C	YLR269C		0.99252	0.91841	1.08069
YLR266C	PDR8		1.03204	0.95189	1.0842
YLR342W	FKS1		0.85383	0.78709	1.08479
YLR028C	ADE16		1.08844	1.00318	1.08499
YLR356W	ATG33		1.03603	0.95441	1.08552
YLR134W	PDC5		1.06304	0.97809	1.08685
YLR036C	YLR036C		1.189	1.09327	1.08756
YLR121C	YPS3		1.04382	0.95931	1.08809
YLR294C	YLR294C		1.00987	0.92764	1.08864
YLR400W	YLR400W		1.12476	1.0322	1.08967
YLR271W	YLR271W		1.21735	1.11662	1.09021
YLR220W	CCC1		1.07307	0.98296	1.09167
YLR354C	TAL1		1.09395	1.00191	1.09186
YLR040C	YLR040C		1.07018	0.9791	1.09302
YLR099C	ICT1		1.11486	1.01966	1.09336
YLR289W	GUF1		1.02525	0.93708	1.09409
YLR102C	APC9		1.12668	1.02927	1.09464
YLR328W	NMA1		1.20204	1.09731	1.09544
YLR353W	BUD8		1.25382	1.1423	1.09763
YLR225C	YLR225C		1.08768	0.98737	1.10159
YLR248W	RCK2		1.06427	0.9661	1.10161
YLR018C	POM34		1.08569	0.98104	1.10667
YLL053C	YLL053C		1.06001	0.95629	1.10846
YLR327C	TMA10		1.1351	1.02389	1.10862
YLL052C	AQY2		0.98382	0.88432	1.11252
YLR096W	KIN2		1.11927	1.00481	1.11391
YLR130C	ZRT2		1.06593	0.95371	1.11767
YLR349W	YLR349W		1.12225	1.00268	1.11925
YLR171W	YLR171W		1.0716	0.9571	1.11963
YLR287C-A	RPS30A		0.93147	0.82877	1.12392
YLR346C	YLR346C		1.36979	1.21867	1.124
YLR390W	ECM19		1.17894	1.04732	1.12567
YLR190W	MMR1		0.93374	0.82881	1.1266
YLR188W	MDL1		1.11137	0.98261	1.13104
YLR278C	YLR278C		1.13103	0.99868	1.13252
YLR387C	REH1		1.11425	0.98065	1.13624
YLR062C	YLR062C		1.03126	0.90571	1.13862
YLR307W	CDA1		1.15739	1.01283	1.14273
YLL063C	AYT1		1.0786	0.94099	1.14624
YLR292C	SEC72		1.19943	1.04249	1.15054
YLR150W	STM1		1.13383	0.98417	1.15207
YLR368W	MDM30		1.25148	1.08382	1.15469
YLR093C	NYV1		1.20155	1.03954	1.15585
YLR388W	RPS29A		1.01176	0.87177	1.16058
YLR108C	YLR108C		1.13869	0.98061	1.16121
YLR375W	STP3		1.12708	0.9663	1.16639
YLR405W	DUS4		1.19037	1.02006	1.16696
YLR206W	ENT2		1.13905	0.97136	1.17263
YLR213C	CRR1		1.27596	1.08733	1.17348
YLR091W	GEP5		1.13215	0.96395	1.17449
YLL048C	YBT1		1.22093	1.03685	1.17754
YLR264W	RPS28B		0.84358	0.71637	1.17758
YLR165C	PUS5		1.17832	1.00016	1.17813
YLR392C	ART10		1.21313	1.0267	1.18158
YLR207W	HRD3		1.12666	0.95093	1.1848
YLR030W	YLR030W		1.1831	0.9961	1.18773
YLR193C	UPS1		1.13882	0.95704	1.18994
YLR092W	SUL2		1.1264	0.93885	1.19977
YLR413W	YLR413W		1.26239	1.04408	1.20909
YLR395C	COX8		1.0799	0.89218	1.21041
YLR012C	YLR012C		1.22876	1.01293	1.21307
YLR296W	YLR296W		1.15125	0.94829	1.21403
YLR021W	IRC25		1.0666	0.87733	1.21573
YLR168C	UPS2		1.1572	0.95102	1.2168
YLR083C	EMP70		1.15321	0.9383	1.22904
YLR179C	YLR179C		1.26997	1.02883	1.23438
YLR081W	GAL2		1.19179	0.96306	1.2375
YLR178C	TFS1		1.19212	0.96234	1.23877
YLR057W	MNL2		1.2882	1.03718	1.24202
YLR320W	MMS22		0.98305	0.79075	1.24319
YLR332W	MID2		1.289	1.02854	1.25323
YLR041W	YLR041W		1.15768	0.92352	1.25355
YLR089C	ALT1		1.17547	0.93587	1.25602
YLR367W	RPS22B		1.18526	0.93889	1.26241
YLR333C	RPS25B		1.24208	0.98292	1.26366
YLR181C	VTA1		1.36425	1.07526	1.26876
YLR252W	YLR252W		1.27774	1.00353	1.27325
YLR151C	PCD1		1.2326	0.95873	1.28566
YLR279W	YLR279W		1.33457	1.0339	1.29081
YLR031W	YLR031W		1.21456	0.9373	1.29581
YLR306W	UBC12		1.28504	0.96817	1.32729
YLR184W	YLR184W		0.77776	0.56613	1.37382
YLR044C	PDC1		1.29824	0.93772	1.38446
YLR384C	IKI3		1.15881	0.79848	1.45127
YLR065C	ENV10		1.47614	0.96502	1.52965
YLR131C	ACE2		1.96078	1.13374	1.72948

[truncated: 5 more sheets: S1 P10, S1 P11, S1 P12, S1 P13, S1 P14]
