# Supplementary material for: A Genome-Wide Screen with Nicotinamide to Identify Sirtuin-Dependent Pathways in Saccharomyces cerevisiae
Source: G3 (Bethesda). 2015 Dec 7;6(2):485–94. doi: 10.1534/g3.115.022244 (PMC4751566; doi:10.1534/g3.115.022244)
Supplement: Supporting Information [file supp_g3.115.022244_TableS3.xlsx]

## Sheet: Table S3
Table S3. Normalized scores and ratios from screen 1. S2=screen 2 and P1-14=plates 1-14

## Sheet: S2 P1
Array ORF	Array Name	Array annotation	Normalized colony size (EXPERIMENT)	Normalized colony size (CONTROL)	Ratio
YBR213W	MET8		1.36968	0.84617	1.61868
YBR132C	AGP2		0.39406	0.24729	1.59351
YBL021C	HAP3		0.73857	0.46984	1.57196
YAL014C	SYN8		1.31888	0.95048	1.38759
YBR028C	YPK3		1.26573	0.91696	1.38035
YBR106W	PHO88		1.11454	0.81291	1.37105
YBR005W	RCR1		1.0486	0.76709	1.36698
YBL024W	NCL1		1.57017	1.15579	1.35853
YBL016W	FUS3		0.99956	0.73617	1.35778
YAL017W	PSK1		1.28319	0.95514	1.34346
17	17		1.30881	0.98034	1.33506
YBR090C-A	YBR090C-A		1.15412	0.86699	1.33118
YAL015C	NTG1		1.30515	0.99822	1.30748
YAL058W	CNE1		1.21711	0.96945	1.25546
YBR147W	RTC2		1.0244	0.816	1.25539
YAL067C	SEO1		1.29871	1.03621	1.25333
YAR035W	YAT1		1.22985	0.98735	1.24561
YBR008C	FLR1		1.11794	0.90273	1.2384
YBL028C	YBL028C		1.25297	1.01468	1.23484
YBL032W	HEK2		1.30242	1.05509	1.23442
YBL005W	PDR3		1.21722	0.9877	1.23238
YBL100C	YBL100C		1.12584	0.91447	1.23114
YBL001C	ECM15		0.9464	0.77076	1.22788
YBR025C	OLA1		1.11138	0.90814	1.2238
YAR043C	YAR043C		1.25263	1.02902	1.2173
YBL042C	FUI1		0.60353	0.49977	1.20762
YBR064W	YBR064W		1.22492	1.01508	1.20672
YBL003C	HTA2		1.08249	0.89947	1.20348
YBL091C	MAP2		1.17898	0.98183	1.2008
YAR028W	YAR028W		0.63481	0.53076	1.19604
YBR151W	APD1		1.13578	0.94986	1.19573
YAL034C	FUN19		1.25138	1.04723	1.19494
49	49		1.21235	1.01583	1.19346
YAR018C	KIN3		0.96375	0.80781	1.19304
YBR024W	SCO2		1.19596	1.00413	1.19104
YBL096C	YBL096C		1.10203	0.92553	1.1907
YAR020C	PAU7		1.14674	0.97164	1.18021
YBR138C	YBR138C		1.12471	0.96683	1.1633
YBR115C	LYS2		1.22061	1.05523	1.15672
YBR026C	ETR1		0.68578	0.5933	1.15587
YBR040W	FIG1		1.13136	0.98735	1.14586
YBL107C	MIC23		1.03664	0.90484	1.14566
YBR051W	YBR051W		1.14128	0.99877	1.14269
YBL059W	YBL059W		1.07677	0.94414	1.14048
YBR067C	TIP1		1.05704	0.92818	1.13883
YBL043W	ECM13		1.09239	0.95923	1.13882
YBR185C	MBA1		0.82005	0.72324	1.13386
YBR105C	VID24		0.76989	0.68024	1.13179
YBR184W	YBR184W		1.09647	0.96937	1.13112
YBR122C	MRPL36		1.12686	0.99703	1.13022
YBR141C	YBR141C		1.20313	1.06627	1.12835
YAL062W	GDH3		1.0615	0.94428	1.12414
YAR014C	BUD14		1.04683	0.93127	1.12409
YBR032W	YBR032W		1.06967	0.9556	1.11937
YBR031W	RPL4A		1.18638	1.06024	1.11897
YBL064C	PRX1		1.02568	0.91722	1.11825
YBL039C	URA7		1.04617	0.9389	1.11425
YBL086C	YBL086C		1.11895	1.00488	1.11352
YBR069C	TAT1		1.12994	1.01672	1.11136
YBR215W	HPC2		0.81228	0.73125	1.11081
YBR125C	PTC4		1.09895	0.98963	1.11047
YBR172C	SMY2		1.04946	0.94531	1.11018
YBR188C	NTC20		1.17709	1.06118	1.10923
YBR126C	TPS1		1.03154	0.93112	1.10785
YBR007C	DSF2		1.04529	0.94437	1.10686
YBR209W	YBR209W		1.21285	1.09678	1.10583
YBR063C	YBR063C		1.15445	1.04475	1.105
YBR149W	ARA1		1.05714	0.96164	1.09931
YBR162C	TOS1		1.08264	0.98969	1.09392
YBR068C	BAP2		0.99792	0.91516	1.09043
YAL056W	GPB2		1.15312	1.05837	1.08952
YAL037W	YAL037W		1.1601	1.06591	1.08837
YBR128C	ATG14		1.15925	1.06918	1.08424
YBL010C	YBL010C		1.13765	1.05078	1.08267
YBR156C	SLI15		1.10248	1.01948	1.08141
YBR197C	YBR197C		1.05189	0.97458	1.07933
YAL054C	ACS1		1.07078	0.99263	1.07873
YBR165W	UBS1		0.99577	0.92361	1.07813
YBR113W	YBR113W		1.14636	1.06447	1.07693
YAL061W	BDH2		1.18441	1.1	1.07674
YBL047C	EDE1		1.00196	0.93067	1.0766
YBL095W	YBL095W		0.84145	0.78245	1.0754
YBR062C	YBR062C		1.13726	1.05813	1.07478
YBR166C	TYR1		1.03804	0.96623	1.07432
YBR139W	YBR139W		1.13747	1.05886	1.07424
YBR201W	DER1		1.01821	0.94794	1.07413
YBR107C	IML3		0.99118	0.92285	1.07404
YAR031W	PRM9		1.05005	0.98188	1.06943
YBR137W	YBR137W		1.01482	0.95037	1.06782
YAL029C	MYO4		1.02848	0.96339	1.06756
YBR052C	RFS1		1.06404	0.99714	1.06709
YBR207W	FTH1		1.12259	1.05215	1.06695
YBR061C	TRM7		0.97145	0.91158	1.06568
YAL027W	SAW1		1.10771	1.04014	1.06496
YBR218C	PYC2		1.19684	1.12551	1.06338
YBL063W	KIP1		1.06188	1.00431	1.05732
YBR217W	ATG12		1.03744	0.98223	1.05621
YBL071C	YBL071C		0.95269	0.90272	1.05535
YBR075W	YBR075W		1.01096	0.96437	1.04831
YAL049C	AIM2		0.94222	0.89887	1.04823
YBR175W	SWD3		0.94422	0.90078	1.04822
YBR018C	GAL7		1.10426	1.05362	1.04806
YBR101C	FES1		1.00602	0.96067	1.04721
YBL106C	SRO77		1.146	1.09542	1.04617
YBR203W	COS111		1.10769	1.06084	1.04416
YAL051W	OAF1		1.07135	1.02739	1.04279
YBR148W	YSW1		1.08274	1.04007	1.04103
YBL075C	SSA3		1.02893	0.9895	1.03985
YBR145W	ADH5		1.05089	1.01153	1.03891
YBL065W	YBL065W		0.98397	0.94739	1.03861
YAL053W	FLC2		1.03414	0.99637	1.03791
YBR146W	MRPS9		1.00467	0.96832	1.03754
YBL055C	YBL055C		1.09594	1.05774	1.03611
YAR029W	YAR029W		1.19413	1.15385	1.03491
YBL068W	PRS4		1.14597	1.10788	1.03438
YBR090C	YBR090C		1.05659	1.02191	1.03394
YBR212W	NGR1		1.04694	1.01373	1.03276
YBR169C	SSE2		1.03745	1.00467	1.03263
YBR065C	ECM2		1.03184	1	1.03184
YBR082C	UBC4		0.97699	0.94687	1.03181
YBR050C	REG2		1.05885	1.02703	1.03098
YBR058C	UBP14		1.07403	1.0463	1.0265
YAL064C-A	TDA8		0.95463	0.93053	1.0259
YBL015W	ACH1		1.04977	1.02582	1.02335
YBL104C	SEA4		1.14234	1.1169	1.02278
YBR180W	DTR1		0.98968	0.96766	1.02276
YBR092C	PHO3		0.98921	0.96917	1.02068
YBL061C	SKT5		0.91297	0.89449	1.02066
YAR047C	YAR047C		1.05133	1.03113	1.01959
YBR044C	TCM62		0.74766	0.73382	1.01886
YBL037W	APL3		1.04517	1.02623	1.01846
YAR027W	UIP3		1.0284	1.01016	1.01806
YBR083W	TEC1		1.12927	1.10944	1.01787
YBR010W	HHT1		0.97258	0.95679	1.0165
YAL058C-A	YAL058C-A		1.15867	1.14001	1.01637
YBL046W	PSY4		1.01074	0.99581	1.01499
YBR108W	AIM3		1.01942	1.00628	1.01306
YBR177C	EHT1		1.17826	1.16312	1.01302
YBR006W	UGA2		0.85925	0.84896	1.01212
YAL022C	FUN26		1.12415	1.11168	1.01122
YBL036C	YBL036C		1.08775	1.07623	1.0107
YBR014C	GRX7		1.07957	1.06952	1.0094
YBL078C	ATG8		0.97444	0.96662	1.00809
YBR119W	MUD1		1.12737	1.11998	1.0066
YBR220C	YBR220C		1.04808	1.04138	1.00643
YBL088C	TEL1		1.25738	1.24994	1.00595
YBR104W	YMC2		0.90149	0.89691	1.00511
YAL023C	PMT2		0.94892	0.94525	1.00388
YBR222C	PCS60		1.10917	1.10683	1.00211
YBR158W	AMN1		1.0978	1.09711	1.00063
YBR221C	PDB1		0.81553	0.81604	0.999375
YBR186W	PCH2		1.1647	1.16605	0.998842
YAL045C	YAL045C		1.01345	1.01883	0.994719
YBR178W	YBR178W		1.04173	1.04821	0.993818
YBR168W	PEX32		0.89108	0.89748	0.992869
YBR206W	YBR206W		0.96889	0.97668	0.992024
YBL054W	TOD6		1.00029	1.0084	0.991958
YBR199W	KTR4		0.86444	0.8725	0.990762
YAR003W	SWD1		0.88922	0.8976	0.990664
YAR002W	NUP60		0.88206	0.89084	0.990144
YBR019C	GAL10		0.94904	0.9601	0.98848
YAR002C-A	ERP1		1.07607	1.08929	0.987864
YAL007C	ERP2		0.9304	0.94295	0.986691
YAL020C	ATS1		0.79187	0.80318	0.985918
YBL049W	MOH1		0.94678	0.96056	0.985654
YBR054W	YRO2		0.93265	0.94625	0.985627
YBR095C	RXT2		1.01678	1.03215	0.985109
YBR057C	MUM2		0.89751	0.91151	0.984641
YBR074W	YBR074W		1.12256	1.1401	0.984615
YBL052C	SAS3		1.00036	1.018	0.982672
YBR041W	FAT1		0.84156	0.85653	0.982523
YBR071W	YBR071W		1.06631	1.08653	0.98139
YBL029W	YBL029W		1	1.01977	0.980613
YBR001C	NTH2		1.04495	1.06594	0.980308
YBR016W	YBR016W		1.12404	1.14663	0.980299
YBR093C	PHO5		0.9578	0.97822	0.979125
YBR114W	RAD16		1.05734	1.08035	0.978701
YBL062W	YBL062W		0.94229	0.96317	0.978322
YBR103W	SIF2		0.90566	0.92642	0.977591
YAL019W	FUN30		1.02203	1.04871	0.974559
YBL019W	APN2		1.04795	1.07677	0.973235
YBR210W	ERV15		1.0513	1.08045	0.973021
YBL070C	YBL070C		1.06595	1.0957	0.972848
YBR223C	TDP1		1.12783	1.16095	0.971472
YBR056W	YBR056W		0.99393	1.0238	0.970824
YBR159W	IFA38		1.09786	1.13349	0.968566
YAL010C	MDM10		0.37386	0.38645	0.967421
YAL018C	YAL018C		1.12838	1.1668	0.967072
YAL036C	RBG1		0.97731	1.01092	0.966753
YAL030W	SNC1		1.01981	1.05571	0.965994
YBL069W	AST1		1.07011	1.10893	0.964993
YBL060W	YEL1		1.09281	1.13257	0.964894
YAL040C	CLN3		0.94818	0.98532	0.962307
YBR066C	NRG2		0.93991	0.97697	0.962066
YBR045C	GIP1		1.0564	1.10171	0.958873
YBL101C	ECM21		0.97833	1.02034	0.958827
YBR084C-A	RPL19A		0.94221	0.9838	0.957725
YAR050W	FLO1		0.74637	0.77943	0.957584
YBL085W	BOI1		0.9089	0.95008	0.956656
YBR100W	YBR100W		1.06959	1.11969	0.955255
YBR084W	MIS1		0.87435	0.91535	0.955208
YBR157C	ICS2		0.98699	1.03338	0.955108
YAR037W	YAR037W		0.95367	0.99906	0.954567
YBL017C	PEP1		1.01156	1.06383	0.950866
YBL083C	YBL083C		1.11862	1.1778	0.949754
YAR023C	YAR023C		1.05754	1.11699	0.946777
YBR059C	AKL1		0.87409	0.92508	0.94488
YBR162W-A	YSY6		1.01365	1.07632	0.941774
YBR099C	YBR099C		0.97881	1.04048	0.940729
YBR073W	RDH54		1.07556	1.1444	0.939846
YBR161W	CSH1		0.96842	1.03126	0.939065
YBL067C	UBP13		1.00382	1.06953	0.938562
YBR047W	FMP23		0.89739	0.96747	0.927564
YBL102W	SFT2		0.99821	1.07752	0.926396
YBL056W	PTC3		0.87981	0.95045	0.925677
YAL031C	GIP4		0.943	1.0188	0.925599
YBL087C	RPL23A		0.72199	0.78062	0.924893
YBR013C	YBR013C		1.0418	1.12678	0.924582
YAR030C	YAR030C		0.87393	0.94682	0.923016
YBL025W	RRN10		0.87976	0.9536	0.922567
YOR202W	HIS3		1.01327	1.09834	0.922547
YBR030W	RKM3		0.80452	0.87275	0.921822
YBR053C	YBR053C		0.82647	0.89689	0.921484
YBR020W	GAL1		0.93067	1.00997	0.921483
YBR208C	DUR1		0.92638	1.00598	0.920873
YBR194W	AIM4		1.00794	1.0954	0.920157
YBR219C	YBR219C		0.85417	0.9286	0.919847
YBL091C-A	SCS22		0.98288	1.06955	0.918966
YBR077C	SLM4		1.11729	1.2159	0.9189
YBL013W	FMT1		1.00627	1.09519	0.918809
YBR015C	MNN2		0.97484	1.06105	0.91875
YBL031W	SHE1		1.07794	1.17401	0.918169
YAL060W	BDH1		0.9277	1.0108	0.917788
YBR033W	EDS1		0.87133	0.95456	0.912808
YBR187W	GDT1		0.79663	0.8754	0.910018
YBR034C	HMT1		0.81938	0.90515	0.905242
YBR121C	GRS1		0.63194	0.69931	0.903662
YBR076W	ECM8		1.05689	1.17049	0.902947
YBL048W	YBL048W		0.91922	1.01818	0.902807
YBL098W	BNA4		0.87508	0.96965	0.90247
YBL007C	SLA1		0.85071	0.94325	0.901892
YBR144C	YBR144C		0.89777	1.00058	0.89725
YBR134W	YBR134W		0.95625	1.06593	0.897104
YAL043C-A	YAL043C-A		0.85795	0.95659	0.896884
YBL011W	SCT1		1.08762	1.21617	0.894299
YBR181C	RPS6B		0.82261	0.92153	0.892657
YAL013W	DEP1		0.73434	0.82525	0.889839
YBR072W	HSP26		0.82767	0.93438	0.885796
YAL066W	YAL066W		0.90257	1.02089	0.884101
YBR012C	YBR012C		0.92718	1.05104	0.882155
YBR214W	SDS24		0.78719	0.894	0.880526
YAL055W	PEX22		0.83496	0.9488	0.880017
YAR040C	YAR040C		0.88678	1.01097	0.877158
YBL057C	PTH2		0.87171	0.99488	0.876196
YBR042C	CST26		0.96052	1.09746	0.875221
YBR183W	YPC1		0.8361	0.95863	0.872182
YBR111C	YSA1		0.93128	1.06822	0.871805
YBL009W	ALK2		1.02409	1.1826	0.865965
YBR098W	MMS4		0.89641	1.0364	0.864927
YAL004W	YAL004W		0.93328	1.08716	0.858457
33	33		0.72754	0.84852	0.857422
YAL042W	ERV46		0.95898	1.12054	0.85582
YBR216C	YBP1		0.9494	1.11035	0.855046
YBR129C	OPY1		0.93158	1.09413	0.851434
YBR116C	YBR116C		0.87553	1.03844	0.84312
YBR043C	QDR3		0.92881	1.10327	0.84187
YBR094W	PBY1		0.95406	1.14063	0.836432
YBR205W	KTR3		0.92348	1.10696	0.834249
YBR204C	LDH1		0.80161	0.96141	0.833786
YBL066C	SEF1		0.88177	1.06303	0.829487
YBL051C	PIN4		0.87589	1.05738	0.828359
YAL008W	FUN14		0.88641	1.07184	0.826998
YBR130C	SHE3		0.78449	0.95052	0.825327
YBR170C	NPL4		0.89187	1.08074	0.82524
YBR131W	CCZ1		0.88974	1.07953	0.824192
YBR027C	YBR027C		0.86713	1.05876	0.819005
YAR042W	SWH1		0.81451	0.99599	0.817789
YBL082C	ALG3		0.79577	0.97766	0.813954
65	65		0.94234	1.16227	0.810775
YAL028W	FRT2		0.90002	1.11414	0.807816
YBL081W	YBL081W		0.86892	1.07756	0.806377
YBL053W	YBL053W		0.93276	1.1615	0.803065
YBL103C	RTG3		0.75012	0.94103	0.797127
YBL079W	NUP170		0.63423	0.79668	0.796091
YBR182C	SMP1		0.9295	1.16958	0.79473
YAL002W	VPS8		0.78042	0.9846	0.792626
YAR044W	YAR044W		0.85407	1.0779	0.792346
YAL068C	PAU8		0.82121	1.03663	0.792192
YBR176W	ECM31		0.90741	1.14702	0.791102
YBR150C	TBS1		0.87604	1.12814	0.776535
YBR046C	ZTA1		0.90955	1.17283	0.775517
1	1		0.77003	0.99363	0.774967
YBR022W	POA1		0.84391	1.08987	0.774322
YBR048W	RPS11B		0.56486	0.73348	0.77011
YBR009C	HHF1		0.74142	0.9774	0.758564
YAL011W	SWC3		0.63706	0.84852	0.75079
YBR023C	CHS3		0.85139	1.13985	0.746932
YBR174C	YBR174C		0.68881	0.92346	0.745901
YAL005C	SSA1		0.80864	1.08659	0.7442
YBL089W	AVT5		0.78303	1.08153	0.724002
YAL065C	YAL065C		0.69482	0.97591	0.711971
YBR036C	CSG2		0.67145	0.97531	0.688448
YBL094C	YBL094C		0.94751	1.41235	0.670875
YBL072C	RPS8A		0.53644	0.80372	0.667446
YBL008W	HIR1		0.66139	1.04613	0.632225
YAL059W	ECM1		0.44098	0.70722	0.62354
YBR195C	MSI1		0.54312	0.88009	0.617119
YBR164C	ARL1		0.5584	1.01092	0.552368
YAL026C	DRS2		0.41997	0.79456	0.528557
YBR171W	SEC66		0.51988	1.14925	0.452365
YBR189W	RPS9B		0.12218	0.42453	0.287801
YBL027W	RPL19B		0.14107	0.7195	0.196067
YBR200W	BEM1		0.0861	0.56879	0.151374
YAR015W	ADE1		0	0.13427	0

## Sheet: S2 P2
Array ORF	Array Name	Array annotation	Normalized colony size (EXPERIMENT)	Normalized colony size (CONTROL)	Ratio
YBR289W	SNF5		0.05458	0.35676	0.152988
YCL061C	MRC1		0.20991	1.11931	0.187535
YDL013W	SLX5		0.28467	0.79154	0.359641
YBR278W	DPB3		0.42873	1.02495	0.418294
YCR034W	FEN1		0.32175	0.72002	0.446863
YCR044C	PER1		0.394	0.86143	0.457379
YDL020C	RPN4		0.50951	0.97954	0.520152
YBR231C	SWC5		0.56315	1.03645	0.543345
YCR053W	THR4		0.3953	0.70193	0.563162
YBR283C	SSH1		0.64817	1.12952	0.573846
YCR009C	RVS161		0.51846	0.90057	0.575702
YDL074C	BRE1		0.45854	0.75926	0.60393
YBR276C	PPS1		0.62318	0.9884	0.630494
YDL131W	LYS21		0.73004	1.14346	0.638448
YBR277C	YBR277C		0.66431	1.03745	0.64033
YBR245C	ISW1		0.64784	0.99924	0.648333
YBR242W	YBR242W		0.7095	1.06878	0.663841
YCL060C	YCL060C		0.73275	1.06303	0.689303
YDL181W	INH1		0.55785	0.80591	0.692199
YDL076C	RXT3		0.80931	1.14807	0.704931
YDL023C	YDL023C		0.73034	1.03311	0.706933
YCR037C	PHO87		0.73911	1.0234	0.72221
YCL016C	DCC1		0.63162	0.87017	0.725858
YDL077C	VAM6		0.78002	1.06777	0.730513
YCL050C	APA1		0.78628	1.05627	0.744393
YCL037C	SRO9		0.80832	1.08443	0.745387
YDL090C	RAM1		0.59793	0.80059	0.746862
YDL127W	PCL2		0.77674	1.02957	0.754431
YBR240C	THI2		0.80219	1.06004	0.756754
YCR095C	OCA4		0.76293	1.00425	0.759701
YCR016W	YCR016W		0.87873	1.15421	0.761326
YCR008W	SAT4		0.80417	1.05572	0.761727
YCR060W	TAH1		0.83031	1.08989	0.761829
YBR261C	TAE1		0.8612	1.12905	0.762765
YDL019C	OSH2		0.87075	1.13663	0.76608
YCR025C	YCR025C		0.77279	1.00039	0.772489
YDL001W	RMD1		0.92918	1.2005	0.773994
YDL182W	LYS20		0.6779	0.87232	0.777123
YDL144C	YDL144C		0.85466	1.09965	0.777211
YDL134C	PPH21		0.90661	1.1528	0.786442
YCL001W-A	YCL001W-A		0.81074	1.02739	0.789126
YBR288C	APM3		0.7801	0.97971	0.796256
YCL036W	GFD2		0.8484	1.0653	0.796395
YCL001W	RER1		0.90228	1.11673	0.807966
YCR102W-A	YCR102W-A		0.87566	1.08267	0.808797
YBR281C	DUG2		0.78495	0.96906	0.810012
YCR050C	YCR050C		0.84059	1.03694	0.810645
YCR067C	SED4		0.91174	1.12171	0.812813
YDL110C	TMA17		0.92358	1.13312	0.815077
YCR091W	KIN82		0.94485	1.14695	0.823794
YDL175C	AIR2		0.87628	1.06174	0.825324
YDL183C	YDL183C		0.68228	0.82646	0.825545
YBR298C	MAL31		0.85561	1.03477	0.82686
YCL051W	LRE1		0.85931	1.03812	0.827756
YDL039C	PRM7		0.92345	1.11554	0.827805
YDL085W	NDE2		0.98986	1.19413	0.828938
YDL042C	SIR2		0.89373	1.0761	0.830527
YDL050C	YDL050C		0.91743	1.10396	0.831036
YBR227C	MCX1		0.9526	1.14114	0.834779
YDL106C	PHO2		0.84885	1.01388	0.837229
YBR269C	FMP21		0.86725	1.03114	0.841059
YCR019W	MAK32		0.91943	1.09232	0.841722
1	1		0.79206	0.94026	0.842384
YCL035C	GRX1		0.90856	1.07831	0.842578
YCR026C	NPP1		0.85109	1.00916	0.843365
YDL124W	YDL124W		0.81125	0.96136	0.843857
YCR061W	YCR061W		0.92383	1.09464	0.843958
YCR102C	YCR102C		0.97405	1.15189	0.84561
YCR020C-A	MAK31		0.7897	0.92502	0.853711
YDL146W	LDB17		0.92256	1.07836	0.855521
YDL035C	GPR1		0.8734	1.01935	0.856821
YCL074W	YCL074W		0.82285	0.95944	0.857636
YCR087C-A	YCR087C-A		0.94675	1.10226	0.858917
YBR295W	PCA1		0.8601	1	0.8601
YDL080C	THI3		0.98402	1.13693	0.865506
YDL083C	RPS16B		0.72905	0.84228	0.865567
YDL170W	UGA3		0.90547	1.04139	0.869482
YDL130W	RPP1B		0.81806	0.93935	0.870879
YCL045C	EMC1		0.83449	0.95526	0.873574
YDL180W	YDL180W		0.93836	1.07251	0.87492
YCL028W	RNQ1		0.92841	1.06018	0.87571
YCR089W	FIG2		0.90692	1.03453	0.876649
YCR032W	BPH1		0.8813	1.00441	0.877431
YCR049C	YCR049C		0.92696	1.05177	0.881333
YCR048W	ARE1		1.02191	1.1561	0.883929
YCR085W	YCR085W		0.93069	1.05244	0.884316
YDL026W	YDL026W		0.85398	0.9654	0.884587
YCR068W	ATG15		0.95823	1.07765	0.889185
YCR081W	SRB8		0.64362	0.72275	0.890515
YDL082W	RPL13A		0.68465	0.76392	0.896233
YDL159W	STE7		1.0196	1.13736	0.896462
YDL128W	VCX1		0.93087	1.0364	0.898176
YDL129W	YDL129W		0.95111	1.05843	0.898605
YBR267W	REI1		0.69386	0.77215	0.898608
YCR088W	ABP1		0.87941	0.97516	0.901811
YCR065W	HCM1		0.91959	1.01676	0.904432
YDL156W	CMR1		0.9385	1.03706	0.904962
YCL076W	YCL076W		0.95538	1.05186	0.908277
YCR045C	RRT12		0.89903	0.9886	0.909397
YCR024C-A	PMP1		0.95195	1.04594	0.910138
YDL149W	ATG9		0.95696	1.04925	0.912042
YCR069W	CPR4		0.91223	0.99762	0.914406
YDL162C	YDL162C		0.96826	1.05355	0.919045
YCR077C	PAT1		0.82172	0.89271	0.920478
YBR297W	MAL33		1	1.08463	0.921973
YCR101C	YCR101C		0.92616	1.00441	0.922094
YCR092C	MSH3		1.02249	1.10684	0.923792
YDL171C	GLT1		1.02475	1.10841	0.924523
YCR087W	YCR087W		0.95185	1.02928	0.924773
YCL014W	BUD3		1.06779	1.15404	0.925263
YDL123W	SNA4		0.96509	1.04254	0.92571
YDL006W	PTC1		0.90126	0.97345	0.925841
YCL027W	FUS1		0.85876	0.92441	0.928982
YDL118W	YDL118W		0.80518	0.86651	0.929222
YCL039W	GID7		1.03191	1.10893	0.930546
YBR235W	VHC1		0.96412	1.03379	0.932607
YBR230C	OM14		1.02921	1.10341	0.932754
YCL006C	YCL006C		1.1097	1.18735	0.934602
YDL173W	PAR32		0.90765	0.9646	0.94096
YBR300C	YBR300C		1.02233	1.0857	0.941632
YDL052C	SLC1		0.96618	1.02466	0.942927
YCL040W	GLK1		0.96166	1.01953	0.943239
YDL037C	BSC1		0.91275	0.96663	0.94426
YCR020C	PET18		0.98748	1.04547	0.944532
YDL099W	BUG1		0.85774	0.90619	0.946534
YBR238C	YBR238C		1.03305	1.08762	0.949826
YCL023C	YCL023C		1.09581	1.15197	0.951249
YDL117W	CYK3		0.76431	0.80284	0.952008
YCL026C	YCL026C		0.96771	1.01506	0.953353
YBR226C	YBR226C		0.80404	0.84276	0.954056
YBR228W	SLX1		0.88307	0.9219	0.95788
YBR262C	AIM5		0.94272	0.98348	0.958555
YCL075W	YCL075W		0.98956	1.02978	0.960943
YCR014C	POL4		0.89934	0.93516	0.961696
YDL027C	YDL027C		0.95714	0.99402	0.962898
YCR006C	YCR006C		0.98667	1.02219	0.965251
YCL011C	GBP2		1.00576	1.037	0.969875
YDL160C	DHH1		1.01837	1.04872	0.97106
YCR059C	YIH1		1.02679	1.0569	0.971511
YBR224W	YBR224W		1.08476	1.1151	0.972792
33	33		1.10415	1.13248	0.974984
YCR063W	BUD31		0.62069	0.63464	0.978019
YBR270C	BIT2		0.98734	1.00862	0.978902
YOR202W	HIS3		1.01381	1.03557	0.978987
YDL024C	DIA3		0.92025	0.93973	0.979271
YBR263W	SHM1		0.96436	0.9844	0.979642
YBR284W	YBR284W		1.08156	1.10074	0.982575
YDL178W	DLD2		1.04978	1.06836	0.982609
YCR036W	RBK1		1.03663	1.05205	0.985343
YDL176W	YDL176W		0.90194	0.91475	0.985996
YBR260C	RGD1		0.9574	0.96956	0.987458
YBR291C	CTP1		0.97447	0.98617	0.988136
65	65		0.99984	1.01138	0.98859
YCR010C	ADY2		1.04385	1.05372	0.990633
YDL112W	TRM3		1.0515	1.05469	0.996975
YCR027C	RHB1		0.9903	0.99121	0.999082
YDL048C	STP4		0.97428	0.97229	1.00205
YBR246W	RRT2		0.90946	0.90348	1.00662
YDL040C	NAT1		0.93256	0.92303	1.01032
YDL133W	SRF1		1.04262	1.03079	1.01148
YBR250W	SPO23		0.96351	0.95146	1.01266
YDL109C	YDL109C		1.03206	1.01845	1.01336
YCR062W	YCR062W		0.93622	0.92269	1.01466
YBR229C	ROT2		0.91903	0.90383	1.01682
YDL096C	YDL096C		0.99111	0.9741	1.01746
YDL070W	BDF2		1.01917	1.00144	1.0177
YDL051W	LHP1		1.04342	1.02399	1.01897
YCL048W	SPS22		1.01732	0.99743	1.01994
YDL066W	IDP1		1.01041	0.98828	1.02239
YDL081C	RPP1A		0.78853	0.76737	1.02757
YDL002C	NHP10		0.94705	0.92158	1.02764
YDL034W	YDL034W		1.15913	1.12613	1.0293
YDL054C	MCH1		1.18369	1.14726	1.03175
YCL057W	PRD1		1.06104	1.02765	1.03249
49	49		1.06251	1.02799	1.03358
YCR005C	CIT2		1.02814	0.99387	1.03448
YDL125C	HNT1		0.99076	0.95768	1.03454
YBR244W	GPX2		1.02995	0.99323	1.03697
YDL038C	YDL038C		1.02538	0.98598	1.03996
YBR258C	SHG1		1.03091	0.99002	1.0413
YDL154W	MSH5		1.09561	1.05199	1.04146
YCR022C	YCR022C		1.13035	1.08448	1.0423
YDL095W	PMT1		1.02516	0.98253	1.04339
YDL179W	PCL9		1.19743	1.14345	1.04721
YCR100C	YCR100C		1.03215	0.98327	1.04971
YCL024W	KCC4		1.11132	1.05856	1.04984
YDL113C	ATG20		1.03375	0.98447	1.05006
YBR239C	ERT1		1.10658	1.05102	1.05286
YBR296C	PHO89		1.08849	1.03316	1.05355
YCL013W	YCL013W		1.0645	1.01022	1.05373
YCR015C	YCR015C		1.00857	0.95505	1.05604
YDL025C	RTK1		1.07413	1.01678	1.0564
YDL089W	NUR1		1.15798	1.09594	1.05661
YDL010W	GRX6		1.08273	1.02354	1.05783
YDL137W	ARF2		1.00239	0.94673	1.05879
YCR090C	YCR090C		1.07769	1.01718	1.05949
YBR287W	YBR287W		0.96838	0.91362	1.05994
YDL041W	YDL041W		0.97998	0.92248	1.06233
YDL033C	SLM3		1.07773	1.01241	1.06452
YDL079C	MRK1		1.07826	1.01268	1.06476
YCL062W	YCL062W		1.05013	0.98623	1.06479
YBR275C	RIF1		1.14044	1.07101	1.06483
YBR280C	SAF1		1.06335	0.99811	1.06536
YBR225W	YBR225W		0.96706	0.90722	1.06596
YCR033W	SNT1		0.94311	0.88385	1.06705
YCL034W	LSB5		1.1081	1.03766	1.06788
YDL046W	NPC2		0.99489	0.9313	1.06828
YDL167C	NRP1		1.04565	0.97876	1.06834
YBR259W	YBR259W		1.07775	1.0065	1.07079
YCR011C	ADP1		0.96823	0.90369	1.07142
YCL033C	MXR2		1.09919	1.02323	1.07424
YCR017C	CWH43		1.06546	0.99166	1.07442
YDL157C	YDL157C		1.00585	0.93523	1.07551
YDL012C	YDL012C		1.12067	1.04191	1.07559
YCL042W	YCL042W		1.10713	1.02927	1.07565
YCL038C	ATG22		1.09871	1.02119	1.07591
YDL065C	PEX19		0.96904	0.90033	1.07632
YBR233W	PBP2		1.16903	1.0842	1.07824
YDL018C	ERP3		1.04552	0.9691	1.07886
YBR274W	CHK1		1.21416	1.12441	1.07982
YCR007C	YCR007C		1.12033	1.0374	1.07994
YBR273C	UBX7		1.13575	1.0513	1.08033
YDL071C	YDL071C		1.13958	1.05463	1.08055
YDL100C	GET3		0.9911	0.91621	1.08174
YBR255W	MTC4		1.14299	1.05591	1.08247
YDL114W	YDL114W		1.03735	0.95537	1.08581
YCL063W	VAC17		1.04849	0.96334	1.08839
YBR285W	YBR285W		1.07568	0.98814	1.08859
YCR105W	ADH7		1.05202	0.96615	1.08888
YCL047C	POF1		1.11577	1.02448	1.08911
YBR292C	YBR292C		1.10059	1.00856	1.09125
17	17		1.09679	1.00105	1.09564
YDL169C	UGX2		1.07781	0.98372	1.09565
YCR082W	AHC2		1.02895	0.93775	1.09725
YDL086W	YDL086W		1.10939	1.00944	1.09902
YCL025C	AGP1		1.09399	0.99321	1.10147
YCR051W	YCR051W		0.99281	0.89987	1.10328
YDL172C	YDL172C		0.91238	0.82619	1.10432
YCL009C	ILV6		1.0231	0.92346	1.1079
YDL088C	ASM4		1.16777	1.05117	1.11092
YCL022C	YCL022C		1.10701	0.99507	1.11249
YCL029C	BIK1		1.02031	0.912	1.11876
YCL012W	YCL012W		1.05199	0.94008	1.11904
YCR021C	HSP30		1.08747	0.96921	1.12202
YDL011C	YDL011C		1.10372	0.98196	1.124
YCL049C	YCL049C		1.14428	1.01693	1.12523
YDL059C	RAD59		1.0868	0.96463	1.12665
YBR266C	YBR266C		0.82674	0.72964	1.13308
YCR073W-A	SOL2		1.12699	0.99459	1.13312
YCR076C	FUB1		1.13081	0.99701	1.1342
YDL135C	RDI1		1.06957	0.94269	1.13459
YDL093W	PMT5		1.15305	1.01217	1.13919
YDL138W	RGT2		1.06689	0.93197	1.14477
YDL122W	UBP1		1.18763	1.03625	1.14608
YDL078C	MDH3		1.15932	1.01132	1.14634
YBR264C	YPT10		1.10521	0.96278	1.14794
YCR075C	ERS1		1.17183	1.02068	1.14809
YCL044C	MGR1		1.00096	0.86732	1.15408
YBR241C	YBR241C		1.06592	0.92355	1.15416
YDL053C	PBP4		1.00165	0.86654	1.15592
YCR086W	CSM1		1.1465	0.9916	1.15621
YCR023C	YCR023C		1.10254	0.94832	1.16262
YDL119C	YDL119C		1.15699	0.99512	1.16266
YBR249C	ARO4		1.02158	0.87754	1.16414
YDL174C	DLD1		1.1624	0.99651	1.16647
YCR079W	PTC6		1.22844	1.0518	1.16794
YBR232C	YBR232C		1.095	0.93213	1.17473
YDL184C	RPL41A		1.27445	1.08228	1.17756
YCR001W	YCR001W		1.19259	1.00624	1.18519
YBR293W	VBA2		1.11377	0.93897	1.18616
YCR043C	YCR043C		1.11341	0.93634	1.18911
YDL177C	YDL177C		1.24057	1.04025	1.19257
YCR073C	SSK22		1.13384	0.94806	1.19596
YBR286W	APE3		1.26782	1.05893	1.19727
YCL064C	CHA1		1.17362	0.97989	1.19771
YCL010C	SGF29		1.07134	0.89022	1.20346
YCR099C	YCR099C		1.1956	0.98826	1.2098
YDL142C	CRD1		1.0101	0.82937	1.21791
YDL161W	ENT1		1.16596	0.94797	1.22995
YCR098C	GIT1		1.17709	0.95197	1.23648
YDL155W	CLB3		1.18374	0.9555	1.23887
YCL026C-A	FRM2		1.26426	1.01197	1.24931
YDL056W	MBP1		1.18314	0.94483	1.25223
YCR030C	SYP1		1.23406	0.98313	1.25524
YDL094C	YDL094C		1.29437	1.02107	1.26766
YCR106W	RDS1		1.16694	0.91977	1.26873
YDL130W-A	STF1		1.24069	0.97691	1.27001
YCL046W	YCL046W		1.09348	0.85883	1.27322
YCL056C	PEX34		1.36672	1.06865	1.27892
YDL036C	PUS9		1.25088	0.9681	1.2921
YDL133C-A	RPL41B		1.34289	1.03506	1.2974
YCL002C	YCL002C		1.14563	0.88089	1.30054
YCL055W	KAR4		1.19843	0.90982	1.31722
YCL032W	STE50		1.39846	1.04754	1.33499
YDL168W	SFA1		1.25274	0.93084	1.34582
YDL134C-A	YDL134C-A		1.28915	0.95215	1.35394
YBR294W	SUL1		1.30355	0.95781	1.36097
YDL091C	UBX3		1.37452	1.00443	1.36846
YBR301W	PAU24		1.33568	0.96784	1.38006
YBR290W	BSD2		1.32013	0.9525	1.38596
YBR271W	EFM2		1.27143	0.91595	1.3881
YCL069W	VBA3		1.36	0.97109	1.40049
YCL030C	HIS4		1.38439	0.95288	1.45285
YDL121C	YDL121C		1.37571	0.94458	1.45643
YDL061C	RPS29B		1.04965	0.71852	1.46085
YBR272C	HSM3		1.37145	0.92466	1.48319
YCR083W	TRX3		1.37087	0.90001	1.52317
YDL104C	QRI7		0.5984	0.39025	1.53338
YCR031C	RPS14A		1.34186	0.79952	1.67833
YBR248C	HIS7		1.0351	0.60966	1.69783
YDL136W	RPL35B		1.34726	0.74676	1.80414
YCR028C-A	RIM1		0.5498	0.30422	1.80724
YCR071C	IMG2		0	0	#DIV/0!
YDL062W	YDL062W		0	0	#DIV/0!

## Sheet: S2 P3
Array ORF	Array Name	Array annotation	Normalized colony size (EXPERIMENT)	Normalized colony size (CONTROL)	ratio
YDR408C	ADE8		0	0.35521	0
YDR126W	SWF1		0.02511	0.83028	0.0302428
YDR359C	EAF1		0.12184	0.93802	0.129891
YDR245W	MNN10		0.12889	0.96021	0.134231
YDR075W	PPH3		0.18051	0.9533	0.189353
YDR369C	XRS2		0.21389	0.90215	0.237089
YDR173C	ARG82		0.22885	0.77044	0.297038
YDR392W	SPT3		0.34104	0.99798	0.34173
YDR074W	TPS2		0.4023	1.04695	0.384259
YDL232W	OST4		0.3316	0.66536	0.498377
YDR334W	SWR1		0.48932	0.97879	0.499923
YDR217C	RAD9		0.53702	1.06959	0.50208
YDR174W	HMO1		0.31707	0.6045	0.524516
YDR388W	RVS167		0.59911	1.09715	0.54606
YDR080W	VPS41		0.55258	1.00521	0.549716
YDR207C	UME6		0.25092	0.45222	0.554863
YDR293C	SSD1		0.605	1.08209	0.559103
YDR313C	PIB1		0.5079	0.89083	0.570142
YDR315C	IPK1		0.51555	0.89148	0.578308
YDR159W	SAC3		0.40511	0.69065	0.586563
YDR244W	PEX5		0.656	1.06387	0.616617
YDR024W	YDR024W		0.59743	0.95158	0.62783
YDR097C	MSH6		0.67671	1.05207	0.643218
YDR389W	SAC7		0.59572	0.9075	0.656441
YDR076W	RAD55		0.57791	0.86132	0.670959
YDR120C	TRM1		0.72168	1.05631	0.683209
YDR378C	LSM6		0.55289	0.78808	0.701566
YDR158W	HOM2		0.73137	1.00289	0.729262
YDL206W	YDL206W		0.87271	1.18217	0.738227
YDR247W	VHS1		0.81528	1.10001	0.741157
YDR216W	ADR1		0.79014	1.06196	0.744039
YDL190C	UFD2		0.7224	0.96732	0.746806
YDR210W	YDR210W		0.83733	1.11313	0.75223
YDR253C	MET32		0.89315	1.1783	0.757999
YDR162C	NBP2		0.78405	1.03151	0.760099
YDR265W	PEX10		0.97601	1.26831	0.769536
YDR183W	PLP1		0.84014	1.08754	0.772514
YDR108W	TRS85		0.76109	0.97986	0.776733
YDL219W	DTD1		0.86134	1.1064	0.778507
YDR092W	UBC13		0.7842	1.00668	0.778996
YDR121W	DPB4		0.79232	1.01066	0.783963
YDR382W	RPP2B		0.38974	0.49604	0.785703
YDR071C	PAA1		0.7683	0.9769	0.786467
YDR154C	YDR154C		0.78562	0.99251	0.791549
YDR319C	YFT2		0.89384	1.12339	0.795663
YDR384C	ATO3		1.01405	1.27421	0.795826
YDR270W	CCC2		0.8957	1.10712	0.809036
YDR146C	SWI5		0.87097	1.0761	0.809376
YDR128W	MTC5		1.00369	1.23676	0.811548
YDL194W	SNF3		0.87137	1.07196	0.812875
YDR004W	RAD57		0.74915	0.91737	0.816628
YDR058C	TGL2		0.83162	1.01787	0.81702
YDR150W	NUM1		0.80051	0.97819	0.818358
YDR018C	YDR018C		0.78102	0.9509	0.821348
YDL222C	FMP45		0.90016	1.09515	0.821951
YDR014W	RAD61		0.85189	1.03113	0.826171
YDR130C	FIN1		0.85488	1.03187	0.828476
YDR310C	SUM1		0.88655	1.06867	0.829583
YDR262W	YDR262W		0.86626	1.04024	0.83275
YDR321W	ASP1		0.92642	1.11199	0.833119
YDL233W	MFG1		0.89226	1.0647	0.838039
YDR273W	DON1		0.99067	1.18131	0.83862
YDR010C	YDR010C		0.88427	1.05118	0.841217
YDR067C	OCA6		0.87632	1.0408	0.841968
YDR011W	SNQ2		0.75801	0.89901	0.843161
YDR312W	SSF2		0.97218	1.15055	0.84497
YDR414C	ERD1		0.78799	0.93132	0.8461
YDR157W	YDR157W		0.93455	1.10242	0.847726
YDL224C	WHI4		0.82391	0.96847	0.850734
YDL227C	HO		0.83924	0.98573	0.851389
YDR165W	TRM82		0.83267	0.97689	0.852368
YDL192W	ARF1		0.7804	0.91324	0.85454
YDR049W	VMS1		0.84028	0.98095	0.856598
YDL210W	UGA4		0.90506	1.05207	0.860266
YDR411C	DFM1		0.90688	1.05205	0.862012
YDR179W-A	YDR179W-A		0.88999	1.02777	0.865943
YDR277C	MTH1		0.84925	0.98042	0.86621
YDR349C	YPS7		0.837	0.96556	0.866854
YDR254W	CHL4		0.94546	1.0887	0.86843
YDR025W	RPS11A		0.74133	0.85329	0.86879
YDR205W	MSC2		1.04019	1.19641	0.869426
YDR360W	YDR360W		0.91465	1.0509	0.870349
YDR093W	DNF2		0.84506	0.96824	0.872779
YDL237W	AIM6		0.86508	0.98845	0.875188
YDL188C	PPH22		0.95312	1.08902	0.875209
YDL186W	YDL186W		0.94537	1.07655	0.878148
YDL213C	NOP6		0.89409	1.01115	0.884231
YDR375C	BCS1		0.09142	0.10325	0.885424
YDR383C	NKP1		0.92835	1.04726	0.886456
YDR406W	PDR15		0.90072	1.00784	0.893713
YDR250C	YDR250C		1.02325	1.14222	0.895843
YDR186C	YDR186C		0.92916	1.0362	0.896699
YDR233C	RTN1		0.83322	0.9287	0.89719
YDR372C	VPS74		0.83365	0.9287	0.897653
YDL223C	HBT1		0.85361	0.95015	0.898395
YDL187C	YDL187C		0.93964	1.04522	0.898988
YDR351W	SBE2		0.92369	1.02559	0.900643
YDR007W	TRP1		1.10377	1.21817	0.906089
YDR100W	TVP15		0.91035	1.00151	0.908977
YDR297W	SUR2		0.87613	0.96371	0.909122
YDR354W	TRP4		1.00607	1.10522	0.910289
YDR072C	IPT1		1.04118	1.14018	0.913172
YDR357C	CNL1		0.91664	1.00366	0.913297
YDR095C	YDR095C		1.07241	1.17092	0.91587
YDR419W	RAD30		0.93981	1.02405	0.917738
YDR338C	YDR338C		0.88535	0.96303	0.919338
YDR229W	IVY1		0.94188	1.02399	0.919814
YDR346C	SVF1		0.9112	0.98821	0.922071
YDR333C	YDR333C		0.91913	0.99654	0.922321
YDR335W	MSN5		0.86145	0.93161	0.92469
YDR279W	RNH202		0.88483	0.95593	0.925622
YDR156W	RPA14		0.95886	1.02406	0.936332
YDR320C	SWA2		0.88725	0.94501	0.938879
YDR155C	CPR1		1.01751	1.08195	0.940441
YDR098C	GRX3		0.86823	0.92138	0.942315
YDR133C	YDR133C		0.93517	0.99125	0.943425
YDR294C	DPL1		0.9826	1.04071	0.944163
YDR257C	RKM4		0.90628	0.95331	0.950667
YDR316W	OMS1		0.86524	0.90976	0.951064
YDL226C	GCS1		0.94272	0.98575	0.956348
YDR370C	YDR370C		0.99478	1.03907	0.957375
YDL242W	YDL242W		0.97119	1.01415	0.957639
YDR420W	HKR1		1.06126	1.10496	0.960451
YDR256C	CTA1		0.98285	1.02035	0.963248
YDR380W	ARO10		0.96167	0.99747	0.964109
YDR415C	YDR415C		0.86809	0.89968	0.964888
17	17		0.97111	1	0.97111
YDR358W	GGA1		0.97868	1.00777	0.971134
YDR008C	YDR008C		0.94471	0.96196	0.982068
YDR309C	GIC2		1.02759	1.04622	0.982193
YDR219C	MFB1		0.93979	0.95593	0.983116
YDR225W	HTA1		0.89556	0.91058	0.983505
49	49		1.0962	1.11304	0.98487
YDR144C	MKC7		0.81844	0.82989	0.986203
YDR352W	YPQ2		1.0181	1.03164	0.986875
YDR286C	YDR286C		1.00656	1.01874	0.988044
YDR218C	SPR28		0.97337	0.98428	0.988916
YDL218W	YDL218W		0.90204	0.91173	0.989372
YDR248C	YDR248C		1.10341	1.11515	0.989472
YDR403W	DIT1		0.97849	0.98846	0.989914
65	65		1.06067	1.07118	0.990188
YDR061W	YDR061W		0.99686	1.00642	0.990501
YDR143C	SAN1		1.06676	1.07577	0.991625
YDR215C	YDR215C		0.96718	0.97534	0.991634
YDR305C	HNT2		1.12897	1.13843	0.99169
YDR259C	YAP6		1.01304	1.01973	0.993439
YDR368W	YPR1		1.0054	1.01187	0.993606
YDR199W	YDR199W		0.9999	1.00586	0.994075
YDL204W	RTN2		1.02305	1.0286	0.994604
YDR122W	KIN1		0.99766	1.00196	0.995708
YDR274C	YDR274C		1.01331	1.01507	0.998266
YDR409W	SIZ1		0.99597	0.99665	0.999318
YDR400W	URH1		1.0809	1.08145	0.999491
YDL241W	YDL241W		1.14188	1.14193	0.999956
YDR249C	YDR249C		1.02653	1.02344	1.00302
YDR125C	ECM18		0.97838	0.9739	1.0046
YDR371W	CTS2		1.12856	1.12256	1.00534
YDR090C	YDR090C		1.03543	1.02932	1.00594
YDR239C	YDR239C		1.04144	1.03409	1.00711
YDR275W	BSC2		0.99781	0.9901	1.00779
YDR132C	YDR132C		1.03382	1.02568	1.00794
YDR251W	PAM1		0.96914	0.96074	1.00874
YDR104C	SPO71		0.98837	0.97818	1.01042
YDR163W	CWC15		0.98189	0.9704	1.01184
YDR203W	YDR203W		0.96383	0.95193	1.0125
YDL215C	GDH2		1.02516	1.01237	1.01263
YDR289C	RTT103		0.83938	0.82692	1.01507
YDR181C	SAS4		0.9536	0.9384	1.0162
YDR185C	UPS3		0.98825	0.97234	1.01636
YOR202W	HIS3		1.03832	1.02144	1.01653
YDL211C	YDL211C		1.04967	1.03195	1.01717
YDL214C	PRR2		0.97418	0.95639	1.0186
YDR119W	VBA4		1	0.98046	1.01993
YDR422C	SIP1		1.13795	1.1148	1.02077
YDL231C	BRE4		1.10386	1.07762	1.02435
YDR003W	RCR2		1.07508	1.04937	1.0245
YDR304C	CPR5		0.98519	0.9603	1.02592
YDR263C	DIN7		0.96892	0.94196	1.02862
YDR169C	STB3		1.03158	1.00221	1.02931
YDR139C	RUB1		1.04354	1.01365	1.02949
YDR202C	RAV2		0.99661	0.96804	1.02951
YDR099W	BMH2		0.98988	0.96047	1.03062
YDR101C	ARX1		0.91327	0.88538	1.0315
YDR161W	YDR161W		0.96881	0.9349	1.03627
YDL230W	PTP1		0.96362	0.92854	1.03778
YDR005C	MAF1		0.92023	0.88518	1.0396
YDR124W	YDR124W		1.10797	1.06509	1.04026
YDR051C	DET1		1.09968	1.05614	1.04123
YDR255C	RMD5		0.98164	0.94265	1.04136
YDR151C	CTH1		1.01859	0.97737	1.04217
YDR015C	YDR015C		1.01406	0.97169	1.0436
YDR142C	PEX7		1.03647	0.9914	1.04546
YDR285W	ZIP1		1.05567	1.00927	1.04597
YDR084C	TVP23		1.11723	1.06781	1.04628
YDR336W	YDR336W		1.06719	1.01933	1.04695
YDR272W	GLO2		1.01661	0.97099	1.04698
YDR131C	YDR131C		1.06589	1.01794	1.0471
YDR287W	INM2		1.05197	1.00302	1.0488
YDR073W	SNF11		1.08405	1.02982	1.05266
YDR192C	NUP42		1.14004	1.0815	1.05413
YDR260C	SWM1		1.07272	1.01583	1.056
YDR276C	PMP3		0.87494	0.82606	1.05917
YDR344C	YDR344C		1.07428	1.01031	1.06332
1	1		1.0324	0.96863	1.06584
YDR089W	YDR089W		1.13168	1.05627	1.07139
YDR387C	YDR387C		1.03871	0.96803	1.07301
YDL191W	RPL35A		0.97119	0.90503	1.0731
YDR318W	MCM21		1.10301	1.02646	1.07458
YDR379W	RGA2		1.09952	1.02261	1.07521
YDR112W	YDR112W		1.0157	0.94406	1.07589
YDR149C	YDR149C		1.06034	0.9855	1.07594
YDR070C	FMP16		1.1832	1.09755	1.07804
YDR059C	UBC5		1.0814	1.00301	1.07815
YDR340W	YDR340W		1.15501	1.0708	1.07864
YDR063W	AIM7		1.08528	1.00336	1.08165
YDR111C	ALT2		1.15925	1.06972	1.08369
YDR223W	CRF1		1.07304	0.98933	1.08461
YDR178W	SDH4		0.98	0.90184	1.08667
YDR110W	FOB1		1.14646	1.05261	1.08916
YDR127W	ARO1		0.76108	0.69788	1.09056
YDR221W	GTB1		1.08204	0.98955	1.09347
YDL200C	MGT1		1.14893	1.0506	1.09359
33	33		1.11478	1.01877	1.09424
YDR222W	YDR222W		1.18873	1.08481	1.0958
YDR330W	UBX5		1.04455	0.95245	1.0967
YDR307W	PMT7		1.06513	0.9711	1.09683
YDR281C	PHM6		1.11766	1.01834	1.09753
YDR386W	MUS81		1.08937	0.99148	1.09873
YDR083W	RRP8		0.87441	0.79582	1.09875
YDR220C	YDR220C		1.06803	0.97091	1.10003
YDR421W	ARO80		1.23707	1.1229	1.10167
YDR123C	INO2		1.09619	0.99454	1.10221
YDR391C	YDR391C		1.10495	1.00243	1.10227
YDR191W	HST4		1.06501	0.96499	1.10365
YDR077W	SED1		1.03984	0.94198	1.10389
YDR153C	ENT5		1.09019	0.98604	1.10562
YDR314C	RAD34		1.2603	1.13968	1.10584
YDR374C	YDR374C		1.10382	0.99751	1.10658
YDR393W	SHE9		0.64883	0.58453	1.11
YDR152W	GIR2		1.11302	0.99916	1.11396
YDR363W	ESC2		0.99314	0.88992	1.11599
YDR103W	STE5		1.17654	1.04921	1.12136
YDL238C	GUD1		1.13708	1.01388	1.12151
YDL236W	PHO13		1.11346	0.99138	1.12314
YDR184C	ATC1		1.09059	0.96905	1.12542
YDR278C	YDR278C		1.07946	0.95812	1.12664
YDR266C	HEL2		1.14509	1.01393	1.12936
YDR102C	YDR102C		1.12802	0.99871	1.12948
YDR329C	PEX3		1.09847	0.97184	1.1303
YDR252W	BTT1		1.17431	1.03605	1.13345
YDR241W	YDR241W		1.0913	0.96105	1.13553
YDL239C	ADY3		1.22491	1.07805	1.13623
YDR193W	YDR193W		1.1438	1.00539	1.13767
YDR206W	EBS1		1.06368	0.93372	1.13919
YDL185W	VMA1		1.10626	0.96807	1.14275
YDL199C	YDL199C		1.1076	0.96582	1.1468
YDR171W	HSP42		1.19005	1.03616	1.14852
YDR198C	RKM2		1.17262	1.01882	1.15096
YDR019C	GCV1		1.15215	0.99776	1.15474
YDL197C	ASF2		1.12722	0.96905	1.16322
YDR332W	IRC3		1.09031	0.93551	1.16547
YDL240W	LRG1		1.04017	0.88868	1.17047
YDR109C	YDR109C		1.22228	1.04285	1.17206
YDR009W	GAL3		1.2719	1.08453	1.17277
YDR213W	UPC2		1.15874	0.98796	1.17286
YDR116C	MRPL1		0.94993	0.80873	1.17459
YDR020C	DAS2		1.1125	0.94471	1.17761
YDR057W	YOS9		1.05113	0.89232	1.17797
YDR056C	YDR056C		1.42057	1.20483	1.17906
YDR306C	YDR306C		1.18925	1.00083	1.18826
YDR179C	CSN9		1.26557	1.05957	1.19442
YDL234C	GYP7		1.39043	1.1609	1.19772
YDR085C	AFR1		1.19006	0.99143	1.20035
YDR001C	NTH1		1.12191	0.93042	1.20581
YDL216C	RRI1		1.17867	0.97332	1.21098
YDL203C	ACK1		1.24214	1.02415	1.21285
YDR134C	YDR134C		1.30942	1.07688	1.21594
YDR147W	EKI1		1.1925	0.97859	1.21859
YDR148C	KGD2		1.02762	0.84161	1.22102
YDL189W	RBS1		1.21074	0.99043	1.22244
YDR066C	RTR2		1.2381	1.0101	1.22572
YDR385W	EFT2		1.14696	0.93543	1.22613
YDR348C	PAL1		1.18709	0.96547	1.22955
YDR345C	HXT3		1.20432	0.97851	1.23077
YDR261C	EXG2		1.26955	1.0314	1.2309
YDL201W	TRM8		1.19289	0.96811	1.23218
YDR284C	DPP1		1.14915	0.92993	1.23574
YDR399W	HPT1		1.23692	1.00069	1.23607
YDR135C	YCF1		1.22872	0.99306	1.23731
YDR094W	YDR094W		1.24725	1.00742	1.23806
YDR282C	YDR282C		1.13841	0.91843	1.23952
YDR209C	YDR209C		1.26393	1.01905	1.2403
YDR117C	TMA64		1.18398	0.94977	1.2466
YDR107C	TMN2		1.30247	1.04165	1.25039
YDR317W	HIM1		1.28504	1.02248	1.25679
YDR227W	SIR4		1.12014	0.88722	1.26253
YDR291W	HRQ1		1.2953	1.02394	1.26502
YDR410C	STE14		1.22837	0.97009	1.26624
YDL243C	AAD4		1.11345	0.87603	1.27102
YDL229W	SSB1		1.18387	0.92623	1.27816
YDR258C	HSP78		1.32334	1.03414	1.27965
YDR068W	DOS2		1.4437	1.12373	1.28474
YDR105C	TMS1		1.29529	1.00229	1.29233
YDR006C	SOK1		1.28738	0.99053	1.29969
YDR234W	LYS4		1.22196	0.93843	1.30213
YDR401W	YDR401W		1.36363	1.04546	1.30433
YDR214W	AHA1		1.21287	0.92258	1.31465
YDR402C	DIT2		1.39196	1.04789	1.32835
YDR055W	PST1		1.46941	1.09238	1.34515
YDR096W	GIS1		1.32872	0.98697	1.34626
YDR022C	ATG31		1.35961	0.99624	1.36474
YDR363W-A	SEM1		1.35252	0.92276	1.46573
YDR048C	YDR048C		1.52753	1.01098	1.51094
YDR395W	SXM1		1.50747	0.96168	1.56754

## Sheet: S2 P4
Array ORF	Array Name	Array annotation	Normalized colony size (EXPERIMENT)	Normalized colony size (CONTROL)	Ratio
YER111C	SWI4		0.18699	1.02419	0.182574
YER151C	UBP3		0.20933	0.86144	0.243
YDR455C	YDR455C		0.31431	1.10466	0.284531
YDR532C	KRE28		0.14561	0.47626	0.305736
YEL059W	YEL059W		0.31533	0.95586	0.329891
YFL036W	RPO41		0.26812	0.61841	0.433563
YDR485C	VPS72		0.40082	0.89554	0.447574
YER095W	RAD51		0.42121	0.92938	0.453216
YER031C	YPT31		0.51146	1.09126	0.468688
YEL031W	SPF1		0.48102	1.01971	0.471722
YFL023W	BUD27		0.31191	0.65474	0.476388
YFL025C	BST1		0.40248	0.80986	0.496975
YEL053C	MAK10		0.54244	1.0234	0.530037
YEL062W	NPR2		0.41076	0.76519	0.536808
YER162C	RAD4		0.77069	1.35408	0.569161
YER052C	HOM3		0.57344	1.00015	0.573354
YFL013W-A	YFL013W-A		0.67646	1.08501	0.62346
YER116C	SLX8		0.65535	1.0181	0.643699
YDR435C	PPM1		0.67196	1.03259	0.650752
YDR471W	RPL27B		0.66199	0.98212	0.674042
YDR490C	PKH1		0.76026	1.09963	0.691378
YER139C	RTR1		0.6532	0.93752	0.696732
YDR463W	STP1		0.43411	0.61432	0.706651
YFL043C	YFL043C		0.86039	1.21011	0.711001
YER178W	PDA1		0.63742	0.87878	0.725347
YDR500C	RPL37B		0.78165	1.06905	0.731163
YER123W	YCK3		0.71398	0.97183	0.734676
YFL020C	PAU5		0.81154	1.09483	0.741247
YER155C	BEM2		0.84419	1.13853	0.741474
YDR469W	SDC1		0.72678	0.97671	0.74411
YDR445C	YDR445C		0.84132	1.12915	0.745091
YER056C-A	RPL34A		0.70637	0.9417	0.750101
YEL001C	IRC22		0.84471	1.11768	0.755771
YER119C-A	YER119C-A		0.59135	0.78197	0.756231
YER011W	TIR1		0.74508	0.98089	0.759596
YDR524C	AGE1		0.91614	1.19712	0.765287
YFL030W	AGX1		0.82043	1.06474	0.770545
YER176W	ECM32		0.85646	1.10629	0.774173
YER020W	GPA2		0.75688	0.97665	0.774976
YER067W	RGI1		0.87291	1.10228	0.791913
YER164W	CHD1		0.76481	0.9643	0.793125
YFL027C	GYP8		0.89526	1.12107	0.798576
YEL023C	YEL023C		0.82128	1.02829	0.798685
YDR516C	EMI2		0.89966	1.12502	0.799684
YEL042W	GDA1		0.86644	1.07998	0.802274
YER150W	SPI1		0.95534	1.18852	0.803806
YER075C	PTP3		0.77389	0.96234	0.804175
YFL041W	FET5		0.88804	1.10402	0.804369
YER067C-A	YER067C-A		0.92838	1.1537	0.804698
YEL039C	CYC7		0.94725	1.16699	0.811704
YDR535C	YDR535C		0.84835	1.04256	0.813718
YDR492W	IZH1		0.85348	1.04488	0.816821
YEL061C	CIN8		0.89915	1.09531	0.820909
YER066W	RRT13		0.92278	1.11405	0.828311
YFL046W	FMP32		0.90678	1.09182	0.830522
YER088C	DOT6		0.88081	1.0599	0.831031
YER007C-A	TMA20		0.80091	0.95552	0.838193
YER083C	GET2		0.81082	0.9635	0.841536
1	1		0.85643	1.01502	0.843757
YFL048C	EMP47		0.93591	1.10872	0.844136
YDR506C	GMC1		0.90838	1.07412	0.845697
YFL031W	HAC1		0.85672	1.01205	0.846519
YER056C	FCY2		1.04957	1.23778	0.847946
YEL038W	UTR4		0.93544	1.1008	0.849782
YEL008W	YEL008W		0.89672	1.05396	0.85081
YDR447C	RPS17B		0.77771	0.91348	0.851371
YER071C	TDA2		0.95744	1.12395	0.851853
YER132C	PMD1		0.89056	1.04502	0.852194
YFR008W	FAR7		0.89986	1.05259	0.854901
YER128W	VFA1		0.89594	1.03632	0.86454
YER027C	GAL83		0.81235	0.93792	0.866119
YER090W	TRP2		0.96195	1.1093	0.867168
YER045C	ACA1		0.91998	1.06064	0.867382
YER060W-A	FCY22		0.87659	1.01042	0.86755
YER087C-A	YER087C-A		0.93859	1.07962	0.869371
YFL056C	AAD6		0.87685	1.00816	0.869753
YDR541C	YDR541C		0.92732	1.06616	0.869776
YER042W	MXR1		0.73744	0.84749	0.870146
YEL065W	SIT1		0.86137	0.97598	0.882569
YER066C-A	YER066C-A		0.89471	1.01335	0.882923
YFL014W	HSP12		0.93804	1.05797	0.886641
YEL013W	VAC8		0.76642	0.86353	0.887543
YDR423C	CAD1		0.94708	1.06549	0.888868
YEL048C	TCA17		0.88849	0.99876	0.889593
YER181C	YER181C		1.03622	1.16321	0.890828
YER131W	RPS26B		0.8278	0.92923	0.890845
YEL037C	RAD23		1.07409	1.20432	0.891864
YER098W	UBP9		0.90555	1.0135	0.893488
YER041W	YEN1		0.97894	1.09365	0.895113
YEL014C	YEL014C		1.02808	1.1472	0.896165
YER047C	SAP1		0.87583	0.97422	0.899006
YEL017C-A	PMP2		0.86681	0.96389	0.899283
YER113C	TMN3		0.97039	1.07553	0.902244
YDR522C	SPS2		1.07188	1.17879	0.909305
YEL064C	AVT2		1.0092	1.10898	0.910025
YDR481C	PHO8		0.96751	1.06185	0.911155
YFL034W	YFL034W		0.90289	0.98956	0.912416
YER143W	DDI1		0.96161	1.04326	0.921736
YDR465C	RMT2		0.94739	1.02474	0.924517
YER046W	SPO73		0.99981	1.07988	0.925853
YER007W	PAC2		0.96932	1.04453	0.927996
YFR011C	AIM13		1.09637	1.17828	0.930483
YEL004W	YEA4		0.85196	0.91514	0.930961
YDR525W-A	SNA2		0.90815	0.97005	0.936189
YFR009W	GCN20		0.94343	1.00558	0.938195
YDR446W	ECM11		1.08744	1.15907	0.9382
YDR458C	HEH2		0.98896	1.05384	0.938435
YER063W	THO1		0.96423	1.02584	0.939942
YDR520C	URC2		0.98623	1.04728	0.941706
YDR525W	YDR525W		0.95251	1.01104	0.942109
YDR505C	PSP1		0.81487	0.8633	0.943901
YER019W	ISC1		0.84561	0.89572	0.944056
YDR497C	ITR1		0.94884	1.0009	0.947987
YEL028W	YEL028W		0.99904	1.05381	0.948027
YER163C	GCG1		1.0346	1.09086	0.948426
49	49		0.92828	0.97723	0.949909
YDR496C	PUF6		0.87503	0.92108	0.950004
YDR503C	LPP1		1.02312	1.07433	0.952333
YER035W	EDC2		0.91592	0.96138	0.952714
YER074W	RPS24A		0.72398	0.75847	0.954527
YER096W	SHC1		0.99342	1.0397	0.955487
YER158C	YER158C		1.05546	1.10394	0.956085
YER134C	YER134C		1.06231	1.10872	0.958141
YER046W-A	YER046W-A		0.99575	1.03813	0.959177
YER078C	ICP55		0.88945	0.92697	0.959524
YFL042C	YFL042C		1.01249	1.05496	0.959743
YER049W	TPA1		0.97077	1.01115	0.960065
YER085C	YER085C		1.03596	1.07785	0.961136
YER115C	SPR6		0.94427	0.98176	0.961813
YDR530C	APA2		0.94812	0.98314	0.964379
YDR430C	CYM1		0.98423	1.02055	0.964411
YER142C	MAG1		1.02084	1.05799	0.964886
YER140W	YER140W		0.98735	1.02284	0.965302
YER177W	BMH1		0.96665	1	0.96665
YFR006W	YFR006W		0.9911	1.02436	0.967531
YFR010W	UBP6		1	1.03309	0.96797
YER016W	BIM1		0.89791	0.926	0.969665
YER065C	ICL1		1.00099	1.02815	0.973584
YER004W	FMP52		1.11221	1.14122	0.97458
YER129W	SAK1		0.94215	0.96534	0.975977
YER055C	HIS1		1.17474	1.20257	0.976858
YER144C	UBP5		1.00458	1.02809	0.977132
YDR436W	PPZ2		1.02935	1.05306	0.977485
YEL010W	YEL010W		1.04034	1.06411	0.977662
YFL015C	YFL015C		0.93913	0.95836	0.979934
YEL030W	ECM10		0.92086	0.93876	0.980932
YER174C	GRX4		1.04108	1.0601	0.982058
YEL057C	YEL057C		0.87065	0.88556	0.983163
YDR533C	HSP31		0.95713	0.97173	0.984975
YER120W	SCS2		0.98155	0.99298	0.988489
YER097W	YER097W		1.00377	1.01454	0.989384
YER180C	ISC10		1.02314	1.03353	0.989947
YEL006W	YEA6		1.03358	1.04199	0.991929
YFL026W	STE2		0.98326	0.98815	0.995051
YER079W	YER079W		0.96526	0.96921	0.995925
YER124C	DSE1		1.0042	1.00767	0.996556
YDR514C	YDR514C		0.9441	0.94641	0.997559
YFL053W	DAK2		1.03616	1.03833	0.99791
YEL015W	EDC3		1.02321	1.0252	0.998059
YER048C	CAJ1		1.00376	1.0027	1.00106
YDR441C	APT2		1.06398	1.06231	1.00157
YFL011W	HXT10		0.96386	0.96197	1.00196
YER173W	RAD24		1.0631	1.06069	1.00227
YEL066W	HPA3		1.03852	1.03579	1.00264
YDR508C	GNP1		0.94447	0.94179	1.00285
YDR480W	DIG2		0.96543	0.96136	1.00423
YER038W-A	YER038W-A		1.01465	1.0091	1.0055
YDR539W	FDC1		1.05284	1.04585	1.00668
YER186C	YER186C		0.93563	0.92796	1.00827
YEL052W	AFG1		1.03058	1.02162	1.00877
YER182W	FMP10		1.00962	0.99957	1.01005
YER167W	BCK2		0.99674	0.98648	1.0104
YER091C	MET6		0.97477	0.96467	1.01047
YFL032W	YFL032W		1.01939	1.00837	1.01093
YER033C	ZRG8		0.98524	0.9741	1.01144
YEL063C	CAN1		1.02955	1.01752	1.01182
YER072W	VTC1		1.04878	1.03646	1.01189
YER185W	PUG1		0.97686	0.96357	1.01379
YEL012W	UBC8		1.05599	1.04143	1.01398
YFL035C-B	YFL035C-B		0.95033	0.93638	1.0149
YDR479C	PEX29		0.99586	0.98101	1.01514
YER145C	FTR1		0.94793	0.93347	1.01549
YER062C	HOR2		1.02559	1.00948	1.01596
YDR501W	PLM2		1.0691	1.05117	1.01706
YER117W	RPL23B		1.02486	1.00551	1.01924
YDR424C	DYN2		0.98037	0.96009	1.02112
YER002W	NOP16		0.89488	0.8758	1.02179
YDR536W	STL1		1.08756	1.06267	1.02342
YFL049W	SWP82		1.04091	1.01669	1.02382
YER010C	YER010C		1.00492	0.98135	1.02402
YFL051C	YFL051C		1.03769	1.01212	1.02526
YEL067C	YEL067C		1.15087	1.12101	1.02664
YER060W	FCY21		0.96614	0.941	1.02672
YEL025C	YEL025C		0.87219	0.84744	1.02921
YFL040W	YFL040W		1.00909	0.98044	1.02922
YDR426C	YDR426C		0.94413	0.91471	1.03216
YDR452W	PPN1		0.98294	0.9522	1.03228
YER187W	YER187W		0.99202	0.95307	1.04087
YDR509W	YDR509W		0.97758	0.93857	1.04156
YDR488C	PAC11		1.02078	0.97783	1.04392
YER024W	YAT2		1.07529	1.0289	1.04509
YEL005C	VAB2		1.01954	0.9747	1.046
YER114C	BOI2		1.00073	0.95651	1.04623
YER121W	YER121W		1.01409	0.96667	1.04906
YDR476C	YDR476C		1.01271	0.96505	1.04939
YFL019C	YFL019C		1.13967	1.07899	1.05624
YER039C	HVG1		1.00262	0.9486	1.05695
YER130C	YER130C		1.02477	0.96862	1.05797
YER081W	SER3		1.17765	1.11236	1.0587
YER137C	YER137C		1.05008	0.9915	1.05908
YFL021W	GAT1		0.99383	0.93827	1.05922
YER064C	VHR2		0.98655	0.93064	1.06008
YER034W	YER034W		1.00662	0.94896	1.06076
YER184C	YER184C		1.04636	0.98574	1.0615
YFL054C	YFL054C		0.96405	0.90799	1.06174
YDR538W	PAD1		1.1443	1.07733	1.06216
YER005W	YND1		1.0478	0.98615	1.06252
YER084W	YER084W		1.01192	0.95138	1.06363
YDR474C	YDR474C		1.06481	1.00049	1.06429
YER149C	PEA2		1.07973	1.01426	1.06455
YER179W	DMC1		1.18396	1.11189	1.06482
YDR491C	YDR491C		1.12525	1.05616	1.06542
YDR467C	YDR467C		1.05968	0.99414	1.06593
YDR438W	THI74		1.10041	1.03087	1.06746
YER188W	YER188W		1.06406	0.996	1.06833
YOR202W	HIS3		1.097	1.02646	1.06872
YER073W	ALD5		1.13366	1.05969	1.0698
YDR513W	GRX2		1.05141	0.9827	1.06992
YFR007W	YFH7		1.02445	0.95513	1.07258
YER054C	GIP2		1.13126	1.05359	1.07372
17	17		1.12761	1.04983	1.07409
YFL034C-A	RPL22B		1.20409	1.12032	1.07477
YER119C	AVT6		1.0077	0.9365	1.07603
YER108C	YER108C		0.99086	0.92048	1.07646
YEL071W	DLD3		1.09997	1.02146	1.07686
YDR440W	DOT1		1.11427	1.03281	1.07887
YDR451C	YHP1		1.05182	0.9749	1.0789
YDR466W	PKH3		1.00312	0.92939	1.07933
YER028C	MIG3		0.99979	0.92313	1.08304
YDR540C	IRC4		1.15389	1.06505	1.08341
YDR512C	EMI1		0.62447	0.57456	1.08687
YER032W	FIR1		1.08058	0.99349	1.08766
YDR428C	BNA7		1.16707	1.07231	1.08837
YER039C-A	YER039C-A		1.03084	0.9453	1.09049
YER152C	YER152C		1.12149	1.02664	1.09239
YEL068C	YEL068C		1.02917	0.94049	1.09429
YDR494W	RSM28		1.05566	0.96451	1.0945
YEL007W	MIT1		0.95726	0.87445	1.0947
YDR453C	TSA2		0.96574	0.88178	1.09522
YEL060C	PRB1		1.04485	0.95132	1.09832
YEL043W	YEL043W		1.08474	0.98441	1.10192
YEL056W	HAT2		1.13192	1.02332	1.10613
YER118C	SHO1		1.06573	0.95821	1.11221
YDR534C	FIT1		1.10824	0.99577	1.11295
YDR537C	YDR537C		1.07585	0.96657	1.11306
YDR475C	JIP4		1.107	0.99036	1.11778
YER053C	PIC2		1.05264	0.941	1.11864
YEL020C	YEL020C		1.0955	0.97809	1.12004
YER080W	AIM9		1.15512	1.03038	1.12106
YER092W	IES5		1.00471	0.89522	1.12231
YER069W	ARG5		1.07231	0.95193	1.12646
YER093C-A	AIM11		0.909	0.80473	1.12957
YEL041W	YEF1		1.2111	1.07083	1.13099
YEL040W	UTR2		1.11462	0.98398	1.13277
YDR459C	PFA5		1.01599	0.89686	1.13283
YER091C-A	YER091C-A		1.09463	0.96295	1.13675
YEL033W	MTC7		0.79952	0.70275	1.1377
YER051W	JHD1		1.01681	0.89279	1.13891
YDR439W	LRS4		1.18231	1.03705	1.14007
YER135C	YER135C		1.16606	1.01841	1.14498
YDR511W	ACN9		1.08182	0.94318	1.14699
YER044C-A	MEI4		1.14001	0.99354	1.14742
YER106W	MAM1		1.0966	0.95357	1.14999
YDR431W	YDR431W		1.10255	0.95685	1.15227
YER156C	YER156C		1.11733	0.96846	1.15372
YER183C	FAU1		1.15316	0.9962	1.15756
YFL050C	ALR2		1.10831	0.95273	1.1633
YEL017W	GTT3		1.12884	0.96983	1.16396
YER019C-A	SBH2		1.10906	0.95072	1.16655
YER170W	ADK2		1.13793	0.97262	1.16996
YER101C	AST2		1.23169	1.05128	1.17161
YEL011W	GLC3		1.11349	0.94999	1.17211
YEL047C	FRD1		1.11136	0.94672	1.17391
YFL044C	OTU1		1.20734	1.02844	1.17395
YDR517W	GRH1		1.09163	0.92835	1.17588
YDR528W	HLR1		1.28301	1.08959	1.17752
YEL049W	PAU2		1.11046	0.94166	1.17926
YFL055W	AGP3		1.14745	0.97266	1.1797
YER001W	MNN1		1.11805	0.94351	1.18499
YER166W	DNF1		1.12702	0.94848	1.18824
YDR425W	SNX41		1.01302	0.84845	1.19397
YDR519W	FPR2		1.16356	0.97322	1.19558
YER175C	TMT1		1.12754	0.93395	1.20728
YER161C	SPT2		1.14811	0.94213	1.21863
YDR486C	VPS60		1.14805	0.94184	1.21894
YEL016C	NPP2		1.07647	0.8824	1.21993
YFL018C	LPD1		1.01291	0.81994	1.23535
YDR482C	CWC21		1.26835	1.02585	1.23639
YER109C	FLO8		1.10537	0.89032	1.24154
YER077C	YER077C		1.11022	0.89229	1.24424
YFL052W	YFL052W		1.20179	0.96148	1.24994
YER059W	PCL6		1.16432	0.92953	1.25259
33	33		1.10373	0.87732	1.25807
YDR483W	KRE2		1.27677	0.99667	1.28104
YFL047W	RGD2		1.29355	0.99879	1.29512
YER030W	CHZ1		1.30039	0.99856	1.30227
YDR504C	SPG3		1.30304	0.97724	1.33339
YFL006W	YFL006W		1.2246	0.9138	1.34012
YFL028C	CAF16		1.37267	1.01151	1.35705
YER057C	HMF1		1.48792	1.07661	1.38204
YEL003W	GIM4		1.59069	0.99324	1.60152
YER061C	CEM1		0.84223	0.52024	1.61893
YER153C	PET122		0	0	#DIV/0!

## Sheet: S2 P5
Array ORF	Array Name	Array annotation	Normalized colony size (EXPERIMENT)	Normalized colony size (CONTROL)	Ratio
YGL234W	ADE5		0	0.3052	0
YGR054W	YGR054W		0.01589	0.21966	0.0723391
YGL212W	VAM7		0.19966	0.93175	0.214285
YGL127C	SOH1		0.11754	0.45152	0.260321
YGL005C	COG7		0.23388	0.82474	0.28358
YGL105W	ARC1		0.25682	0.87278	0.294255
YGR105W	VMA21		0.05971	0.187	0.319305
YGL168W	HUR1		0.31304	0.75002	0.417376
YGL084C	GUP1		0.33306	0.77764	0.428296
YGR092W	DBF2		0.36303	0.79412	0.457148
YGL019W	CKB1		0.49704	1.06119	0.46838
YGL167C	PMR1		0.35582	0.65893	0.539997
YGL173C	XRN1		0.25008	0.45293	0.552138
YGR072W	UPF3		0.60567	0.9838	0.615643
YGL066W	SGF73		0.40917	0.6136	0.666835
YGL162W	SUT1		0.5512	0.8205	0.671785
1	1		0.87951	1.24811	0.704673
YFR039C	YFR039C		0.8164	1.14213	0.714805
YGL078C	DBP3		0.34095	0.47349	0.720079
YGL252C	RTG2		0.75193	1.0367	0.725311
YGL054C	ERV14		0.68788	0.93877	0.732746
YGR139W	YGR139W		0.78055	1.06097	0.735695
YGL079W	KXD1		0.79867	1.08195	0.738176
YGR051C	YGR051C		0.96819	1.2905	0.750244
YGR038W	ORM1		0.83873	1.11768	0.750421
YGR035C	YGR035C		0.85438	1.13815	0.750674
YGR107W	YGR107W		0.85605	1.13711	0.75283
YGL013C	PDR1		0.76031	1.00966	0.753036
YGL087C	MMS2		0.80301	1.06385	0.754815
YGR050C	YGR050C		1.08432	1.43593	0.755134
YGL035C	MIG1		0.7691	1.01559	0.757294
YGR143W	SKN1		0.84732	1.11785	0.757991
YGL175C	SAE2		0.79368	1.04381	0.760368
YGR089W	NNF2		0.88167	1.15213	0.765252
YGR097W	ASK10		0.98851	1.28491	0.769322
YGL077C	HNM1		0.69544	0.89324	0.778559
YGL181W	GTS1		0.93046	1.18513	0.785112
YGR004W	PEX31		0.89853	1.13575	0.791134
YFR013W	IOC3		0.88616	1.11795	0.792665
YGL133W	ITC1		0.77125	0.96594	0.798445
YGL031C	RPL24A		0.48892	0.60929	0.802442
YGL235W	YGL235W		0.7541	0.93739	0.804468
YGL205W	POX1		0.92506	1.14861	0.805373
YGR144W	THI4		0.84692	1.03274	0.820071
YGL132W	YGL132W		1.14539	1.39171	0.823009
YGR148C	RPL24B		0.71902	0.87153	0.825009
YFR012W	DCV1		0.80841	0.97903	0.825725
YGR086C	PIL1		0.89936	1.08309	0.830365
YGR110W	CLD1		0.93067	1.1197	0.831178
YGR077C	PEX8		0.86038	1.03131	0.834259
YGL255W	ZRT1		1.02347	1.21874	0.839777
YGR087C	PDC6		0.9442	1.12406	0.839991
YGL211W	NCS6		0.66403	0.78583	0.845005
YGL101W	YGL101W		0.92257	1.08988	0.846488
YGR078C	PAC10		0.79184	0.93484	0.847033
YGR053C	YGR053C		0.86827	1.02483	0.847233
YGR032W	GSC2		0.95651	1.12522	0.850065
YGL226W	MTC3		0.56677	0.66493	0.852375
YGL121C	GPG1		1.03275	1.21106	0.852765
YGR012W	YGR012W		0.82578	0.96646	0.854438
YGL015C	YGL015C		0.95916	1.1174	0.858386
YGL016W	KAP122		0.76828	0.88992	0.863314
YGR028W	MSP1		0.95154	1.10062	0.864549
YGR131W	FHN1		0.95967	1.10984	0.864692
YGL213C	SKI8		0.72997	0.84117	0.867803
YGL210W	YPT32		0.67811	0.78132	0.867903
YGL006W	PMC1		0.87798	1.01137	0.86811
YGL023C	PIB2		0.86501	0.9947	0.869619
YFR022W	ROG3		0.94075	1.07515	0.874994
YGL144C	ROG1		0.88095	1.00094	0.880123
YFR023W	PES4		0.92909	1.05492	0.880721
YGR100W	MDR1		0.76997	0.87201	0.882983
17	17		0.80301	0.90764	0.884723
YGR034W	RPL26B		1.17237	1.32427	0.885295
YGL216W	KIP3		0.90699	1.02349	0.886174
YGR011W	YGR011W		0.87619	0.98611	0.888532
YGL081W	YGL081W		0.75921	0.85314	0.889901
YGR141W	VPS62		0.8939	1.00425	0.890117
YGR022C	YGR022C		1.0677	1.19706	0.891935
YGL028C	SCW11		0.98178	1.09921	0.893169
YGR085C	RPL11B		0.7191	0.80421	0.894169
65	65		0.93841	1.04588	0.897244
YFR025C	HIS2		0.99974	1.10893	0.901536
YGL194C	HOS2		0.87667	0.97222	0.90172
YGR079W	YGR079W		0.94584	1.04535	0.904807
YGR031W	IMO32		0.99809	1.09828	0.908776
YGR058W	PEF1		0.99322	1.08858	0.9124
YGL104C	VPS73		0.90493	0.99012	0.91396
YGR111W	YGR111W		0.7693	0.84116	0.91457
YGL124C	MON1		0.7485	0.81825	0.914757
YFR046C	CNN1		1.01359	1.10777	0.914982
YGL118C	YGL118C		1.05964	1.15789	0.915147
YFR041C	ERJ5		0.89939	0.98195	0.915922
YGR007W	ECT1		0.95527	1.0428	0.916063
YGL020C	GET1		0.81032	0.88283	0.917866
YGR027C	RPS25A		0.5594	0.6064	0.922493
YFR040W	SAP155		0.84162	0.91091	0.923933
YGL041C	YGL041C		0.97201	1.04903	0.92658
YFR032C-A	RPL29		0.78264	0.84134	0.93023
YGR040W	KSS1		0.97524	1.04651	0.931897
YGR080W	TWF1		1.01718	1.08986	0.933313
YFR047C	BNA6		0.94438	1.01162	0.933532
YGL197W	MDS3		1.03587	1.10849	0.934487
YGL198W	YIP4		1.06611	1.13717	0.937512
YGL140C	YGL140C		1.01433	1.07752	0.941356
YFR049W	YMR31		0.85587	0.9082	0.942381
YGR146C	ECL1		0.84417	0.89482	0.943396
YGL138C	YGL138C		0.98047	1.03924	0.943449
YGL257C	MNT2		0.93814	0.99322	0.944544
YGL208W	SIP2		1.02753	1.08626	0.945934
YGL060W	YBP2		0.92791	0.97939	0.947437
YGR132C	PHB1		1.02325	1.07715	0.949961
YGL046W	YGL046W		0.79971	0.84031	0.951684
YGR124W	ASN2		1.04705	1.09898	0.952747
YGL261C	PAU11		0.89014	0.93379	0.953255
YGR127W	YGR127W		0.86962	0.91024	0.955374
YFR035C	YFR035C		1.06285	1.11084	0.956798
YGL126W	SCS3		1.00794	1.05301	0.957199
YFR045W	YFR045W		0.9123	0.95298	0.957313
YFR032C	RRT5		0.98814	1.03163	0.957843
YGL253W	HXK2		0.9653	1.00744	0.958171
YGL058W	RAD6		0.93001	0.96841	0.960347
YGL154C	LYS5		1.03711	1.07992	0.960358
YGR123C	PPT1		0.94804	0.98636	0.96115
YGL226C-A	OST5		0.96064	0.99939	0.961226
YFR017C	IGD1		1.0548	1.09646	0.962005
YGL159W	YGL159W		1.09555	1.13874	0.962072
YGR126W	YGR126W		1.00676	1.04587	0.962605
YGL002W	ERP6		1.15035	1.19502	0.96262
YGL254W	FZF1		1.01064	1.04943	0.963037
YFR024C-A	LSB3		1.00845	1.04667	0.963484
YGR130C	YGR130C		0.90549	0.93819	0.965146
YGL056C	SDS23		1.01608	1.05022	0.967493
YGL228W	SHE10		0.96534	0.99723	0.968021
YGL004C	RPN14		0.92913	0.95945	0.968399
YGR161C	RTS3		0.95809	0.98899	0.968756
YGL043W	DST1		0.63605	0.65646	0.968909
YGL080W	FMP37		1.00179	1.03113	0.971546
YGL232W	TAN1		0.86222	0.88686	0.972217
YGL085W	LCL3		0.91314	0.93565	0.975942
YGR001C	YGR001C		1.06783	1.09218	0.977705
YOR202W	HIS3		1.00415	1.02431	0.980318
YFR053C	HXK1		1.03423	1.05442	0.980852
YGR039W	YGR039W		1.05826	1.07614	0.983385
YGL045W	RIM8		0.77232	0.78455	0.984411
YGR021W	YGR021W		1.11421	1.12896	0.986935
YGL244W	RTF1		0.54841	0.55539	0.987432
YGL089C	MF(ALPHA)2		0.98049	0.99207	0.988327
YGL136C	MRM2		1.11998	1.13319	0.988343
YGR093W	YGR093W		1.05985	1.07196	0.988703
YGR025W	YGR025W		0.90744	0.91627	0.990363
YFR024C	YFR024C		1.13332	1.14232	0.992121
YGL166W	CUP2		1.04156	1.0474	0.994424
YGR042W	YGR042W		1.06446	1.06405	1.00039
YFR030W	MET10		1.18232	1.18076	1.00132
YGL196W	DSD1		1.04539	1.04011	1.00508
YGR043C	NQM1		1.16834	1.16067	1.00661
YGL179C	TOS3		1.02979	1.02279	1.00684
YGL263W	COS12		1.00133	0.99171	1.0097
YGL151W	NUT1		0.95546	0.9461	1.00989
YGL027C	CWH41		0.98008	0.97034	1.01004
YFR056C	YFR056C		0.97158	0.96186	1.01011
YFR016C	YFR016C		0.97517	0.96397	1.01162
YGL227W	VID30		0.9815	0.96808	1.01386
YGL010W	YGL010W		0.97566	0.95971	1.01662
YGL039W	YGL039W		0.9894	0.9723	1.01759
YGR016W	YGR016W		1.08209	1.06233	1.0186
YFR044C	DUG1		0.97282	0.95484	1.01883
49	49		1.22379	1.20082	1.01913
YGR019W	UGA1		1.06215	1.0421	1.01924
YGL139W	FLC3		1.12195	1.09952	1.0204
YFR033C	QCR6		0.94855	0.92728	1.02294
YGL160W	AIM14		1.04428	1.0206	1.0232
YGR152C	RSR1		1.04187	1.01664	1.02482
YGL009C	LEU1		1.05919	1.03296	1.02539
YGR071C	ENV11		1.19382	1.16387	1.02573
YGL256W	ADH4		1.00992	0.98283	1.02756
YGR069W	YGR069W		1.12417	1.09335	1.02819
YFR018C	YFR018C		0.99216	0.96401	1.0292
YFR020W	YFR020W		1.07489	1.04379	1.0298
YGR137W	YGR137W		1.01236	0.98184	1.03108
YGR138C	TPO2		0.98586	0.95459	1.03276
YGR066C	YGR066C		1.01797	0.98541	1.03304
YGL053W	PRM8		1.11118	1.07547	1.0332
YGR014W	MSB2		1.12933	1.0908	1.03532
YFR031C-A	RPL2A		0.94306	0.91046	1.03581
YFR026C	ULI1		1.01146	0.97556	1.0368
YGL174W	BUD13		0.73705	0.71067	1.03712
YGL224C	SDT1		1.11236	1.07174	1.0379
YGL214W	YGL214W		1.01137	0.97376	1.03862
YGL021W	ALK1		1.0263	0.98673	1.0401
YGR154C	GTO1		1.07576	1.03426	1.04013
YGR118W	RPS23A		0.65541	0.62985	1.04058
YGL180W	ATG1		1.00976	0.96805	1.04309
YGL067W	NPY1		1.0956	1.05006	1.04337
YGL034C	YGL034C		1.01616	0.97368	1.04363
YGL177W	YGL177W		1.02462	0.98157	1.04386
YGR117C	YGR117C		1.1914	1.13981	1.04526
YGL082W	YGL082W		1.05037	1.00485	1.0453
YGL221C	NIF3		1.00501	0.96121	1.04557
YGL218W	YGL218W		0.34323	0.32824	1.04567
YFR019W	FAB1		1.13738	1.08644	1.04689
YFR014C	CMK1		1.15659	1.10417	1.04747
YGL258W	VEL1		0.95227	0.9085	1.04818
YGL032C	AGA2		1.01502	0.96832	1.04823
YGL209W	MIG2		1.01387	0.96694	1.04853
YGL152C	YGL152C		1.11037	1.05842	1.04908
YGR136W	LSB1		0.94008	0.89459	1.05085
YGL164C	YRB30		0.98609	0.93747	1.05186
YFR034C	PHO4		0.96769	0.9177	1.05447
YGR037C	ACB1		1.12003	1.0619	1.05474
YGR134W	CAF130		1.0068	0.95338	1.05603
YGR015C	YGR015C		1.03683	0.98098	1.05693
33	33		1.42714	1.35002	1.05713
YGL117W	YGL117W		1.01092	0.95544	1.05807
YGL195W	GCN1		1.08103	1.02113	1.05866
YGL215W	CLG1		1.0257	0.96795	1.05966
YGR026W	YGR026W		1.00738	0.95059	1.05974
YGL059W	PKP2		1.12473	1.06071	1.06036
YGL249W	ZIP2		1.1125	1.04911	1.06042
YGL262W	YGL262W		1.06727	1.00459	1.06239
YGL017W	ATE1		1.12313	1.05244	1.06717
YGL203C	KEX1		1.01423	0.94971	1.06794
YGR096W	TPC1		1.03355	0.96665	1.06921
YGL156W	AMS1		1.02561	0.95884	1.06964
YFR015C	GSY1		1.01086	0.94466	1.07008
YGL086W	MAD1		1.09908	1.02697	1.07022
YGR142W	BTN2		1.04162	0.97283	1.07071
YGL157W	ARI1		1.10151	1.02841	1.07108
YGL036W	YGL036W		1.13989	1.06361	1.07172
YGR125W	YGR125W		1.20142	1.12075	1.07198
YGR153W	YGR153W		1.11142	1.03484	1.074
YGR003W	CUL3		1.09999	1.02371	1.07451
YFR043C	IRC6		1.12454	1.04529	1.07582
YGL141W	HUL5		1.05388	0.97702	1.07867
YGR044C	RME1		1.06916	0.98993	1.08004
YGR017W	YGR017W		1.09276	1.01005	1.08189
YGL131C	SNT2		1.09557	1.0118	1.08279
YGL259W	YPS5		0.9725	0.89743	1.08365
YGR010W	NMA2		1.06342	0.98034	1.08475
YGL161C	YIP5		1.08541	1.00025	1.08514
YGL051W	MST27		1.05409	0.97122	1.08533
YGR059W	SPR3		1.05741	0.97326	1.08646
YGL153W	PEX14		0.97411	0.89358	1.09012
YGR151C	YGR151C		1.01616	0.93151	1.09087
YFR048W	RMD8		1.02016	0.93505	1.09102
YGR018C	YGR018C		1.14149	1.04572	1.09158
YGR108W	CLB1		0.98887	0.9059	1.09159
YGR149W	YGR149W		1.07677	0.98599	1.09207
YGL248W	PDE1		0.99033	0.90676	1.09216
YFR054C	YFR054C		1.08083	0.9891	1.09274
YGL242C	YGL242C		1.13582	1.03907	1.09311
YGL125W	MET13		1.09694	1.00169	1.09509
YGL108C	YGL108C		1.12321	1.02474	1.09609
YGL241W	KAP114		1.12037	1.02154	1.09675
YGR052W	FMP48		1.2339	1.12489	1.09691
YGL176C	YGL176C		1.12423	1.02456	1.09728
YGL236C	MTO1		0.94888	0.86281	1.09976
YGL114W	YGL114W		1.1079	1.00712	1.10007
YGL146C	RRT6		1.06433	0.96697	1.10069
YGR041W	BUD9		1.15092	1.04252	1.10398
YGR133W	PEX4		0.95817	0.86551	1.10706
YGL251C	HFM1		1.10568	0.99805	1.10784
YGL199C	YGL199C		1.20705	1.07881	1.11887
YGL090W	LIF1		1.21816	1.08824	1.11939
YGL057C	GEP7		0.99906	0.89035	1.1221
YGR129W	SYF2		1.07617	0.95891	1.12228
YGR121C	MEP1		1.18415	1.05234	1.12525
YGL148W	ARO2		0.74053	0.65419	1.13198
YGL163C	RAD54		1.00349	0.88463	1.13436
YGR023W	MTL1		1.1224	0.98885	1.13506
YGR088W	CTT1		1.16681	1.02308	1.14049
YGL158W	RCK1		1.24978	1.09142	1.1451
YFR057W	YFR057W		1.20178	1.04897	1.14568
YFR038W	IRC5		1.19241	1.03921	1.14742
YGL109W	YGL109W		1.15205	1.00395	1.14752
YGL083W	SCY1		1.13483	0.97814	1.16019
YGR070W	ROM1		1.10057	0.94373	1.16619
YGL007W	YGL007W		0.91315	0.78155	1.16838
YGL243W	TAD1		1.17619	1.00475	1.17063
YGL014W	PUF4		0.86545	0.73792	1.17282
YGL170C	SPO74		1.1949	1.01799	1.17378
YGL062W	PYC1		1.10709	0.94243	1.17472
YGL230C	YGL230C		1.12447	0.95538	1.17699
YGL231C	EMC4		1.21409	1.0224	1.18749
YGL217C	YGL217C		1.1141	0.93068	1.19708
YGL149W	YGL149W		1.17572	0.98214	1.1971
YGL165C	YGL165C		1.27296	1.06303	1.19748
YGL202W	ARO8		1.27339	1.06082	1.20038
YGL219C	MDM34		0.65216	0.54259	1.20194
YFR055W	IRC7		1.30336	1.07846	1.20854
YGL050W	TYW3		1.20654	0.99592	1.21148
YGL110C	CUE3		1.07685	0.88714	1.21384
YGL222C	EDC1		1.12396	0.91722	1.2254
YGL260W	YGL260W		1.24685	1.0153	1.22806
YGR033C	TIM21		1.19556	0.97278	1.22901
YGR045C	YGR045C		1.03113	0.83572	1.23382
YGL026C	TRP5		1.50637	1.22024	1.23449
YGR157W	CHO2		0.99955	0.79695	1.25422
YGR084C	MRP13		1.24573	0.99288	1.25466
YGR008C	STF2		1.24556	0.99119	1.25663
YGL229C	SAP4		1.24422	0.99004	1.25674
YGR109C	CLB6		1.22374	0.96062	1.27391
YGR049W	SCM4		1.31453	1.02623	1.28093
YGR106C	VOA1		1.23353	0.95432	1.29257
YGL147C	RPL9A		0.99313	0.76242	1.3026
YGL250W	RMR1		1.39971	1.04703	1.33684
YGR135W	PRE9		0.9376	0.67796	1.38297
YFR021W	ATG18		1.28801	0.87097	1.47882
YGL237C	HAP2		0.32708	0.21968	1.48889
YGR081C	SLX9		0.76096	0.46371	1.64103
YGL024W	YGL024W		0	0	#DIV/0!
YGL115W	SNF4		0	0	#DIV/0!
YGR101W	PCP1		0	0	#DIV/0!

## Sheet: S2 P6
Array ORF	Array Name	Array annotation	Normalized colony size (EXPERIMENT)	Normalized colony size (CONTROL)	Ratio
YHL025W	SNF6		0	0.32937	0
YGR188C	BUB1		0.11789	0.62058	0.189967
YHL031C	GOS1		0.22016	0.91691	0.240111
YHR041C	SRB2		0.21105	0.51948	0.406272
YGR229C	SMI1		0.36859	0.86879	0.424257
YHR081W	LRP1		0.2939	0.69191	0.424766
YHR178W	STB5		0.4377	0.92641	0.472469
YHR191C	CTF8		0.46379	0.86777	0.534462
YHR111W	UBA4		0.47267	0.8109	0.582896
YHR150W	PEX28		0.59205	0.97308	0.608429
YIL040W	APQ12		0.42645	0.68677	0.62095
YHR012W	VPS29		0.62944	0.99715	0.631239
YHR113W	APE4		0.80327	1.24647	0.644436
YHL037C	YHL037C		0.6641	1.02946	0.645095
YHL023C	NPR3		0.48905	0.74723	0.654484
YGR248W	SOL4		0.6744	1.02123	0.66038
YHR033W	YHR033W		0.63403	0.95831	0.661613
YGR286C	BIO2		0.7724	1.14439	0.674945
YHR097C	YHR097C		0.73389	1.06305	0.690363
YHL007C	STE20		0.81012	1.16786	0.693679
YHR022C	YHR022C		0.8556	1.21813	0.702388
YGR239C	PEX21		0.77565	1.08608	0.714174
YHL014C	YLF2		0.83364	1.16516	0.715473
YIL044C	AGE2		0.72949	1.01598	0.718016
YHR180W	YHR180W		0.84138	1.16004	0.725303
YIL028W	YIL028W		0.80961	1.1159	0.725522
YGR163W	GTR2		0.75746	1.03863	0.729288
YHR171W	ATG7		0.86369	1.17475	0.735212
YIL053W	RHR2		0.75249	1.01483	0.741494
YHR209W	CRG1		0.90692	1.21614	0.745737
YHR001W-A	QCR10		0.79523	1.05329	0.754996
YHR124W	NDT80		0.84521	1.11534	0.757805
YHR034C	PIH1		0.57237	0.75158	0.761556
YHR031C	RRM3		0.80891	1.05754	0.764898
YHR025W	THR1		0.71235	0.925	0.770108
YHL029C	OCA5		0.70331	0.9123	0.77092
YGR269W	YGR269W		0.83253	1.07423	0.775002
YHL033C	RPL8A		0.42808	0.54971	0.778738
YHR151C	MTC6		0.7591	0.9745	0.778964
YHR146W	CRP1		0.81587	1.04715	0.779134
YIL041W	GVP36		0.83663	1.06194	0.787832
YGR223C	HSV2		1.00178	1.27	0.788803
YHL009C	YAP3		0.83864	1.0583	0.792441
YIL008W	URM1		0.57984	0.73161	0.792553
YHL036W	MUP3		0.95336	1.19358	0.79874
YGR242W	YGR242W		0.86147	1.07629	0.800407
YHL027W	RIM101		0.72341	0.89886	0.804808
YHR167W	THP2		0.8916	1.10595	0.806185
YHR105W	YPT35		0.88186	1.09	0.809046
YGR164W	YGR164W		0.92887	1.14678	0.809981
YHR117W	TOM71		0.85665	1.05233	0.814051
YIL023C	YKE4		0.8849	1.08361	0.816622
YGR225W	AMA1		0.87235	1.06104	0.822165
YHR157W	REC104		0.93719	1.13781	0.823679
YHR114W	BZZ1		0.84719	1.02612	0.825625
YHR108W	GGA2		0.86411	1.04575	0.826306
YHR003C	YHR003C		0.76926	0.93093	0.826335
YHR125W	YHR125W		0.9458	1.14374	0.826936
YHR032W	ERC1		0.91238	1.10275	0.827368
YHR198C	AIM18		0.97969	1.17736	0.832107
YHR061C	GIC1		0.98748	1.18623	0.832452
YHL024W	RIM4		0.93364	1.1134	0.838549
YIL010W	DOT5		0.77501	0.92015	0.842265
YHR160C	PEX18		0.81069	0.96205	0.842669
YIL052C	RPL34B		0.85321	1.0118	0.84326
YHR028C	DAP2		0.92683	1.09718	0.844738
YHR066W	SSF1		0.75398	0.89211	0.845165
YHR136C	SPL2		0.98612	1.16255	0.848239
YIL006W	YIA6		0.95051	1.11795	0.850226
YIL058W	YIL058W		0.9025	1.06134	0.85034
YHL041W	YHL041W		0.86567	1.01753	0.850756
YHR121W	LSM12		0.85554	1.00361	0.852463
YGR184C	UBR1		0.78517	0.91839	0.854942
YHR130C	YHR130C		1.00882	1.17942	0.855353
YHR161C	YAP1801		0.89684	1.045	0.85822
YHL003C	LAG1		0.93435	1.08431	0.8617
YIL034C	CAP2		0.79235	0.91578	0.865219
YHL040C	ARN1		1.03326	1.19374	0.865565
YGR238C	KEL2		0.96323	1.11128	0.866775
YIL017C	VID28		0.88554	1.01991	0.868253
YHL043W	ECM34		0.93198	1.07308	0.868509
YIL050W	PCL7		0.78849	0.90653	0.869789
YHR037W	PUT2		0.91899	1.05425	0.8717
YHR156C	LIN1		0.98587	1.12872	0.873441
YHL032C	GUT1		0.85869	0.98164	0.87475
YHR094C	HXT1		0.92708	1.05951	0.875008
YHR132C	ECM14		0.91091	1.03957	0.876237
YGR235C	MOS2		0.89	1.01397	0.877738
1	1		0.86092	0.98026	0.878257
YGR261C	APL6		0.83102	0.94396	0.880355
YHR073W	OSH3		0.87321	0.99172	0.880501
YHR015W	MIP6		0.68672	0.77656	0.88431
YGR187C	HGH1		0.85824	0.9697	0.885057
YHL045W	YHL045W		1.04175	1.17187	0.888964
YHR126C	ANS1		1.13042	1.27073	0.889583
YHL016C	DUR3		0.90566	1.01791	0.889725
YGR176W	YGR176W		0.97418	1.09122	0.892744
YIL029C	YIL029C		0.93558	1.04652	0.893992
YHL021C	AIM17		0.841	0.9389	0.895729
YHR048W	YHK8		1.0073	1.11988	0.899471
YIL035C	CKA1		0.85048	0.94403	0.900904
YGR250C	YGR250C		0.98553	1.08884	0.905119
YGR213C	RTA1		0.92359	1.01963	0.905809
YIL045W	PIG2		0.88202	0.97254	0.906924
YHL046C	PAU13		0.99744	1.0969	0.909326
YHR153C	SPO16		0.96485	1.05931	0.910829
YGR170W	PSD2		0.87206	0.95733	0.910929
YHL002W	HSE1		0.92324	1.00576	0.917953
YHR132W-A	IGO2		0.93836	1.01606	0.923528
YHR189W	PTH1		0.93152	1.00703	0.925017
YHR199C	AIM46		0.93553	1.01046	0.925846
YIL039W	TED1		1.06567	1.14981	0.926823
YHR077C	NMD2		0.97144	1.04326	0.931158
YHL008C	YHL008C		1.03214	1.10689	0.932468
YIL042C	PKP1		0.9977	1.06949	0.932875
YGR233C	PHO81		1.00016	1.07116	0.933717
YHR087W	RTC3		0.85084	0.90733	0.93774
YGR247W	CPD1		0.9484	1.01107	0.938016
YHL028W	WSC4		0.96195	1.02303	0.940295
YHR005C	GPA1		1.21545	1.28806	0.943628
YGR281W	YOR1		0.89399	0.94416	0.946863
YHR079C	IRE1		1	1.05546	0.947454
YGR208W	SER2		0.86406	0.91176	0.947684
YHR082C	KSP1		0.9379	0.98857	0.948744
YGR169C	PUS6		0.94958	1.00038	0.949219
YGR205W	TDA10		1.01652	1.07042	0.949646
YGR275W	RTT102		1.14893	1.20798	0.951117
YGR201C	YGR201C		1.02495	1.07191	0.95619
YGR227W	DIE2		0.91482	0.95141	0.961541
YHR075C	PPE1		0.98771	1.02595	0.962727
YGR287C	IMA1		1.04668	1.08535	0.964371
YHR135C	YCK1		0.99739	1.03301	0.965518
YHL006C	SHU1		1.01502	1.04976	0.966907
YGR194C	XKS1		1.02886	1.06186	0.968922
YIL007C	NAS2		0.92883	0.95848	0.969066
YGR173W	RBG2		0.99745	1.02784	0.970433
YHR093W	YHR093W		0.94059	0.96894	0.970741
YHR076W	PTC7		0.95561	0.98438	0.970773
YIL009C-A	EST3		1.09915	1.1317	0.971238
YHR134W	WSS1		0.89542	0.92067	0.972574
49	49		1.02548	1.05171	0.97506
YHR138C	YHR138C		0.96057	0.98383	0.976358
YGR221C	TOS2		1.07281	1.09767	0.977352
YIL001W	YIL001W		0.97979	1	0.97979
YHR200W	RPN10		0.94546	0.95869	0.9862
YHR133C	NSG1		0.91212	0.92431	0.986812
YGR217W	CCH1		0.87158	0.88296	0.987112
YGR270W	YTA7		1.04307	1.05398	0.989649
YGR203W	YCH1		1.02351	1.03282	0.990986
YOR202W	HIS3		1.04247	1.04949	0.993311
YIL043C	CBR1		0.98831	0.99496	0.993316
YHL019C	APM2		1.00419	1.00437	0.999821
YGR249W	MGA1		1.02661	1.02663	0.999981
YIL015C-A	YIL015C-A		1.00475	1.00474	1.00001
YHR184W	SSP1		1.04198	1.04174	1.00023
YHR163W	SOL3		0.9743	0.97208	1.00228
YHR045W	YHR045W		0.99305	0.98973	1.00335
YHR046C	INM1		1.04972	1.04447	1.00503
YHR103W	SBE22		0.90147	0.89572	1.00642
YIL005W	EPS1		1.01446	1.00495	1.00946
YHR080C	YHR080C		0.99064	0.98052	1.01032
YHL042W	YHL042W		0.98378	0.96698	1.01737
YGR236C	SPG1		1.02876	1.01014	1.01843
YGR202C	PCT1		1.04224	1.02263	1.01918
YGR234W	YHB1		1.05799	1.03566	1.02156
YGR231C	PHB2		1.09047	1.05951	1.02922
YHR106W	TRR2		1.06835	1.03709	1.03014
YHR004C	NEM1		0.81713	0.79286	1.03061
YIL015W	BAR1		1.04516	1.01251	1.03225
YGR260W	TNA1		1.02569	0.99289	1.03303
YHR044C	DOG1		1.1607	1.12154	1.03492
YHL047C	ARN2		1.11325	1.06878	1.04161
YHR176W	FMO1		0.96326	0.92433	1.04212
YGR193C	PDX1		0.93245	0.89474	1.04215
YHR035W	YHR035W		1.1338	1.08659	1.04345
YHR116W	COX23		0.40374	0.38615	1.04555
YGR237C	YGR237C		1.04021	0.99232	1.04826
YHR029C	YHI9		1.09927	1.04753	1.04939
YGR210C	YGR210C		1.13298	1.07964	1.04941
YHR096C	HXT5		0.93859	0.89432	1.0495
YGR295C	COS6		1.03895	0.9849	1.05488
YHL022C	SPO11		1.17351	1.10779	1.05933
YHR129C	ARP1		1.05057	0.98995	1.06124
YHR123W	EPT1		1.27972	1.20362	1.06323
YIL016W	SNL1		1.00116	0.94124	1.06366
YHR140W	YHR140W		1.02584	0.96402	1.06413
YHL017W	YHL017W		1.05502	0.99055	1.06509
YHR195W	NVJ1		1.01772	0.95534	1.0653
YHR104W	GRE3		1.13099	1.05969	1.06728
YGR182C	YGR182C		0.907	0.84974	1.06739
YHR017W	YSC83		1.04082	0.9749	1.06762
YGR266W	YGR266W		1.0635	0.99501	1.06883
YHL044W	YHL044W		1.2747	1.191	1.07028
YHR112C	YHR112C		1.11724	1.04373	1.07043
YGR226C	YGR226C		1.07825	1.00472	1.07318
YHR159W	TDA11		1.11754	1.03942	1.07516
YHR030C	SLT2		0.95875	0.88924	1.07817
YHR143W	DSE2		1.1312	1.04888	1.07848
YHR021C	RPS27B		0.90407	0.8382	1.07859
YHR206W	SKN7		0.97883	0.9072	1.07896
YIL025C	YIL025C		1.11344	1.03133	1.07962
YIL002C	INP51		1.12832	1.04464	1.0801
YGR228W	YGR228W		0.96276	0.89102	1.08051
YHR078W	YHR078W		1.09914	1.01288	1.08516
YIL032C	YIL032C		0.98102	0.90294	1.08647
YGR244C	LSC2		1.08137	0.99401	1.08789
YGR206W	MVB12		1.01337	0.92759	1.09248
YHR142W	CHS7		1.06229	0.97212	1.09276
YHR049C-A	YHR049C-A		1.05513	0.96555	1.09278
YGR256W	GND2		1.00856	0.92209	1.09378
YHR115C	DMA1		1.06358	0.97201	1.09421
YHR137W	ARO9		1.10983	1.01213	1.09653
YGR199W	PMT6		1.26648	1.15443	1.09706
YHR016C	YSC84		1.03434	0.9393	1.10118
YIL055C	YIL055C		1.13453	1.03007	1.10141
YGR207C	CIR1		1.13214	1.02385	1.10577
YIL012W	YIL012W		1.14606	1.03515	1.10714
65	65		1.17575	1.05999	1.10921
YGR177C	ATF2		1.18055	1.06338	1.11019
YHR152W	SPO12		1.05268	0.94756	1.11094
YHR203C	RPS4B		0.83187	0.74798	1.11216
YHR210C	YHR210C		1.20876	1.08568	1.11337
YGR283C	YGR283C		1.03967	0.93351	1.11372
YHR095W	YHR095W		1.10965	0.99605	1.11405
YGR166W	TRS65		0.8206	0.73622	1.11461
YHR204W	MNL1		1.07325	0.95977	1.11824
YHR079C-B	YHR079C-B		1.0778	0.96372	1.11837
YIL030C	SSM4		0.9797	0.87566	1.11881
YHR162W	MPC2		1.10128	0.9826	1.12078
YGR232W	NAS6		1.05969	0.94125	1.12583
YGR243W	FMP43		1.05824	0.93754	1.12874
YHR049W	FSH1		0.90941	0.80517	1.12946
YHR006W	STP2		1.04639	0.92636	1.12957
YGR178C	PBP1		0.99204	0.87617	1.13225
YGR259C	YGR259C		1.19113	1.05053	1.13384
YHL013C	OTU2		1.3064	1.15174	1.13428
YGR224W	AZR1		1.05657	0.93074	1.13519
YHR155W	YSP1		1.13391	0.99552	1.13901
YHR181W	SVP26		1.12756	0.98809	1.14115
17	17		1.08779	0.94872	1.14659
YHR202W	YHR202W		1.13048	0.98258	1.15052
YHL010C	ETP1		1.38459	1.20189	1.15201
33	33		1.23199	1.06741	1.15419
YGR282C	BGL2		1.1199	0.96938	1.15527
YHR092C	HXT4		1.23886	1.07222	1.15542
YGR268C	HUA1		1.06749	0.92189	1.15794
YGR189C	CRH1		1.09726	0.94569	1.16027
YGR196C	FYV8		1.12257	0.96367	1.16489
YIL036W	CST6		0.92736	0.79348	1.16873
YHR139C	SPS100		1.16655	0.9955	1.17182
YIL047C	SYG1		1.24077	1.05853	1.17216
YGR181W	TIM13		1.13505	0.96711	1.17365
YGR241C	YAP1802		1.21224	1.03154	1.17517
YHR154W	RTT107		1.01701	0.85869	1.18437
YGR200C	ELP2		0.71306	0.59935	1.18972
YGR168C	YGR168C		1.09878	0.91887	1.19579
YIL037C	PRM2		1.05924	0.88458	1.19745
YHR047C	AAP1		1.22645	1.02401	1.19769
YHR110W	ERP5		1.30864	1.09181	1.1986
YIL057C	RGI2		1.19314	0.99202	1.20274
YGR263C	SAY1		1.04905	0.87055	1.20504
YHR057C	CPR2		1.17578	0.97508	1.20583
YHR139C-A	YHR139C-A		1.16842	0.96489	1.21094
YHR158C	KEL1		1.13825	0.93519	1.21713
YHR109W	CTM1		1.13138	0.92915	1.21765
YIL049W	DFG10		1.24605	1.01722	1.22496
YHR009C	TDA3		0.99083	0.79897	1.24013
YHR127W	YHR127W		1.18668	0.95418	1.24366
YHR086W	NAM8		1.23554	0.99079	1.24703
YHR050W	SMF2		1.32515	1.06024	1.24986
YIL059C	YIL059C		1.1808	0.94039	1.25565
YGR209C	TRX2		1.26274	1.00562	1.25568
YGR230W	BNS1		1.21129	0.96289	1.25797
YIL014W	MNT3		1.13292	0.89612	1.26425
YHL039W	EFM1		1.16991	0.9224	1.26833
YGR192C	TDH3		1.07314	0.84423	1.27115
YIL013C	PDR11		1.31843	1.03657	1.27192
YGR174C	CBP4		0.97202	0.76065	1.27788
YIL024C	YIL024C		1.15761	0.90406	1.28046
YHL012W	YHL012W		1.31569	1.0266	1.2816
YHR018C	ARG4		1.25015	0.96839	1.29096
YHR039C	MSC7		1.19946	0.9262	1.29503
YHR043C	DOG2		1.36149	1.04512	1.30271
YHR207C	SET5		1.25646	0.96324	1.30441
YIL027C	EMC5		1.21878	0.93218	1.30745
YHR179W	OYE2		1.28532	0.98038	1.31104
YGR284C	ERV29		1.29322	0.97765	1.32278
YHL034C	SBP1		1.38645	1.04677	1.3245
YGR288W	MAL13		1.23728	0.93407	1.32461
YHR014W	SPO13		1.32034	0.99638	1.32514
YGR290W	YGR290W		1.2794	0.96515	1.3256
YHR185C	PFS1		1.28607	0.96936	1.32672
YIL038C	NOT3		1.53766	1.15059	1.33641
YHR182W	YHR182W		1.39887	1.03591	1.35038
YHL020C	OPI1		0.98693	0.72868	1.35441
YGR279C	SCW4		1.42442	1.05164	1.35447
YGR214W	RPS0A		1.06542	0.78628	1.35501
YHL035C	VMR1		1.20139	0.87774	1.36873
YIL056W	VHR1		1.32089	0.94319	1.40045
YGR183C	QCR9		1.00599	0.70892	1.41905
YHR131C	YHR131C		1.27769	0.89085	1.43424
YHL026C	YHL026C		1.47864	1.0264	1.44061
YHR021W-A	ECM12		1.40567	0.96261	1.46027
YHR067W	HTD2		0.79721	0.52795	1.51001
YGR212W	SLI1		1.48829	0.94887	1.56849
YHL005C	YHL005C		1.13435	0.71895	1.57779
YIL054W	YIL054W		1.75918	1.09105	1.61237
YIL020C	HIS6		1.46653	0.8967	1.63547
YHL030W	ECM29		1.6082	0.95393	1.68587
YGR197C	SNG1		1.68937	0.99196	1.70306
YIL011W	TIR3		1.96078	1.13324	1.73024
YHR193C	EGD2		1.88183	1.00936	1.86438
YHR059W	FYV4		1.52095	0.72629	2.09414
YHR194W	MDM31		1.11441	0.5018	2.22083

## Sheet: S2 P7
Array ORF	Array Name	Array annotation	Normalized colony size (EXPERIMENT)	Normalized colony size (CONTROL)	Ratio
YJR074W	MOG1		0.13544	0.57748	0.234536
YJL036W	SNX4		0.23892	0.98953	0.241448
YJL155C	FBP26		0.20351	0.83591	0.243459
YIR002C	MPH1		0.28781	1.12417	0.25602
YJL121C	RPE1		0.18565	0.69565	0.266873
YJR043C	POL32		0.2749	0.97387	0.282276
YJR025C	BNA1		0.37056	1.01241	0.366018
YJL062W	LAS21		0.41443	1.01239	0.409358
YJL141C	YAK1		0.4835	1.07725	0.448828
YIL153W	RRD1		0.47766	1.04563	0.456816
YIL154C	IMP2'		0.47128	0.96991	0.485901
YJL175W	YJL175W		0.40966	0.83742	0.489193
YJL172W	CPS1		0.4658	0.93842	0.496366
YJL070C	YJL070C		0.4875	0.93724	0.520144
YJL124C	LSM1		0.49552	0.95029	0.521441
YIL128W	MET18		0.42586	0.7673	0.555011
YJL045W	YJL045W		0.55268	0.98895	0.558855
YJL004C	SYS1		0.51833	0.91826	0.56447
YJL139C	YUR1		0.5089	0.86894	0.585656
YJL138C	TIF2		0.53713	0.9122	0.588829
YJR033C	RAV1		0.5591	0.90601	0.617101
YJR075W	HOC1		0.65188	1.04328	0.624837
YIL160C	POT1		0.76822	1.14937	0.668384
YJL210W	PEX2		0.72941	1.08324	0.67336
YIR023W	DAL81		0.72779	1.0608	0.686077
YJL178C	ATG27		0.84859	1.23434	0.687485
YIL097W	FYV10		0.63574	0.92166	0.689777
65	65		0.8072	1.16293	0.694109
YJR095W	SFC1		0.74894	1.07798	0.694762
YJR010C-A	SPC1		0.81708	1.16149	0.703476
YJR020W	YJR020W		0.7741	1.10002	0.703714
YJL023C	PET130		0.795	1.12764	0.705012
YJR059W	PTK2		0.78084	1.08782	0.717803
YJL182C	YJL182C		0.98624	1.36476	0.722647
YIL077C	YIL077C		0.83706	1.15099	0.727252
YIL155C	GUT2		0.65918	0.90618	0.727427
YIL099W	SGA1		0.84366	1.14483	0.73693
YJL151C	SNA3		0.82055	1.11296	0.737268
YJL084C	ALY2		0.88602	1.20041	0.738098
YJL064W	YJL064W		0.78595	1.05124	0.747641
YIL086C	YIL086C		0.83999	1.09237	0.768961
YIR014W	YIR014W		0.75565	0.98239	0.769196
YIL073C	SPO22		0.84496	1.0933	0.772853
YJL135W	YJL135W		0.88275	1.14123	0.773508
YJR091C	JSN1		0.81558	1.05277	0.774699
YJR058C	APS2		0.84964	1.08119	0.785838
YJL071W	ARG2		0.86071	1.0924	0.787907
YJL196C	ELO1		0.90494	1.14742	0.788674
YJL153C	INO1		0.93074	1.17963	0.78901
YJL078C	PRY3		0.89078	1.12455	0.792121
YJR069C	HAM1		0.85553	1.07808	0.793568
YIL087C	AIM19		0.70902	0.8918	0.795044
YJR035W	RAD26		0.78244	0.9788	0.799387
YJL193W	YJL193W		0.83652	1.04335	0.801764
YJR073C	OPI3		0.82646	1.03064	0.80189
YJL198W	PHO90		0.89427	1.11517	0.801914
YIL168W	YIL168W		0.87646	1.09194	0.802663
YJL053W	PEP8		0.7709	0.9582	0.804529
YJL013C	MAD3		0.91959	1.14098	0.805965
YJR084W	YJR084W		1.07772	1.33694	0.806109
YIL123W	SIM1		0.8618	1.06569	0.808678
YIL166C	YIL166C		0.87512	1.08201	0.808791
YJL098W	SAP185		0.8143	1.00578	0.80962
YJL165C	HAL5		0.81042	0.99893	0.811288
YIL162W	SUC2		0.84285	1.03867	0.81147
YJL068C	YJL068C		0.8187	1.00839	0.811888
YJR094W-A	RPL43B		0.78518	0.96581	0.812976
YJL186W	MNN5		0.94066	1.15634	0.81348
YJR037W	YJR037W		0.91437	1.12378	0.813656
YJR087W	YJR087W		0.92324	1.12876	0.817924
YIR001C	SGN1		0.81557	0.99184	0.82228
YIL076W	SEC28		0.75872	0.92249	0.82247
YJL159W	HSP150		0.97815	1.18597	0.824768
YIL145C	PAN6		0.90146	1.09047	0.826671
YIR025W	MND2		0.89618	1.07959	0.830111
YIL152W	YIL152W		1.00856	1.213	0.831459
YIL084C	SDS3		0.71317	0.85762	0.831569
YJL147C	YJL147C		0.87072	1.04592	0.832492
YJR048W	CYC1		0.89934	1.07261	0.838459
YJL131C	AIM23		0.88764	1.05847	0.838607
YIL067C	YIL067C		0.87649	1.04222	0.840984
YIR034C	LYS1		0.97653	1.15453	0.845825
YIL149C	MLP2		0.87739	1.03194	0.850234
YJR082C	EAF6		0.84566	0.99354	0.851158
YJL160C	YJL160C		0.92939	1.09009	0.852581
YJL142C	YJL142C		0.94561	1.10294	0.857354
YIR028W	DAL4		1.02112	1.18967	0.858322
YIR016W	YIR016W		0.97379	1.13265	0.859745
YJL042W	MHP1		0.94125	1.0852	0.867352
YJL213W	YJL213W		0.95524	1.09784	0.870109
YIL064W	SEE1		0.9126	1.04342	0.874624
YJL164C	TPK1		1.01865	1.15492	0.882009
YJL038C	LOH1		0.96402	1.09255	0.882358
YJR088C	EMC2		0.98108	1.10908	0.884589
YIL113W	SDP1		0.94015	1.06192	0.88533
YIR033W	MGA2		0.91231	1.02935	0.886297
YJL037W	IRC18		1.02313	1.14733	0.891749
YJL134W	LCB3		0.93719	1.04725	0.894906
YIL141W	YIL141W		0.94868	1.05954	0.89537
YJR032W	CPR7		0.56314	0.62813	0.896534
YIR003W	AIM21		0.87937	0.97928	0.897976
YJL204C	RCY1		0.62815	0.69803	0.89989
YIR007W	YIR007W		1.00982	1.11628	0.90463
YIR029W	DAL2		0.95352	1.05139	0.906914
YIR013C	GAT4		0.95801	1.05262	0.91012
YIL105C	SLM1		0.8663	0.95128	0.910668
YJL094C	KHA1		0.92844	1.01811	0.911925
YJL133W	MRS3		0.92327	1.01025	0.913902
YIR018W	YAP5		0.93712	1.02437	0.914826
YJL215C	YJL215C		1.03355	1.12808	0.916203
YIL138C	TPM2		0.95384	1.03873	0.918275
YJL168C	SET2		0.83776	0.90854	0.922095
YJL206C	YJL206C		1.00469	1.08942	0.922225
YJL016W	YJL016W		0.91578	0.98604	0.928745
YJR040W	GEF1		0.86379	0.92976	0.929046
YIL107C	PFK26		0.89455	0.95698	0.934764
YJL136C	RPS21B		1.02318	1.09221	0.936798
YJL112W	MDV1		0.8987	0.95806	0.938041
YJL030W	MAD2		0.7891	0.84095	0.938344
YJL115W	ASF1		0.59332	0.63209	0.938664
YJL049W	YJL049W		1.01062	1.07665	0.938671
YJL150W	YJL150W		0.97522	1.03661	0.940778
YIR038C	GTT1		0.99101	1.0511	0.942831
YIL095W	PRK1		0.9169	0.96605	0.949123
YIL110W	HPM1		0.76339	0.80363	0.949927
YJL022W	YJL022W		0.98736	1.03929	0.950033
YIR042C	YIR042C		0.99217	1.04411	0.950254
YJR083C	ACF4		1.02313	1.07524	0.951536
YIR020W-B	YIR020W-B		1.07306	1.12716	0.952003
YIL170W	HXT12		1.01183	1.05796	0.956397
YIL133C	RPL16A		0.93931	0.98147	0.957044
YJL007C	YJL007C		1.01968	1.0648	0.957626
YIL065C	FIS1		1.04302	1.08754	0.959064
YJR078W	BNA2		0.96957	1.00997	0.959999
YJL021C	YJL021C		0.91519	0.95307	0.960255
YJL132W	YJL132W		0.93058	0.96742	0.961919
YJL110C	GZF3		1.12278	1.16435	0.964298
YJR050W	ISY1		0.96192	0.99732	0.964505
33	33		0.9926	1.0272	0.966316
YJL170C	ASG7		0.95606	0.98879	0.966899
YIR017C	MET28		1.05914	1.09483	0.967401
YJL212C	OPT1		1.06391	1.09765	0.969262
YJL130C	URA2		0.96204	0.99246	0.969349
YJL145W	SFH5		0.9375	0.96699	0.969503
YJL012C	VTC4		1.01588	1.04776	0.969573
YJL123C	MTC1		0.69133	0.71223	0.970656
YJL020C	BBC1		1.04353	1.07493	0.970789
YJL217W	REE1		0.9913	1.0166	0.975113
YOR202W	HIS3		1.03866	1.05965	0.980192
YJL077C	ICS3		0.97438	0.98891	0.985307
YIL146C	ATG32		1.07182	1.08601	0.986934
YJL171C	YJL171C		1.01307	1.02494	0.988419
YJL122W	ALB1		1.05416	1.06458	0.990212
YIL093C	RSM25		0.94671	0.95549	0.990811
YIL120W	QDR1		1.01424	1.02313	0.991311
YJL100W	LSB6		1.12222	1.13183	0.991509
YJL211C	YJL211C		0.91316	0.91842	0.994273
YJL154C	VPS35		0.99738	1.00164	0.995747
YIL098C	FMC1		0.75016	0.75008	1.00011
YJR001W	AVT1		0.94574	0.94461	1.0012
YJL024C	APS3		0.89113	0.88923	1.00214
YJL065C	DLS1		1.05042	1.04485	1.00533
YJR092W	BUD4		0.97608	0.97024	1.00602
YJL089W	SIP4		0.99506	0.98862	1.00651
YIL137C	TMA108		1.09917	1.09099	1.0075
1	1		0.91886	0.90684	1.01325
YJR099W	YUH1		0.98414	0.96498	1.01986
YJR062C	NTA1		1.02565	1.00458	1.02097
YJL055W	YJL055W		1.03615	1.01329	1.02256
YJL208C	NUC1		0.96612	0.94448	1.02291
YIL148W	RPL40A		1.05491	1.02863	1.02555
YJR003C	YJR003C		1.02432	0.99826	1.02611
YIL167W	SDL1		1.08884	1.06098	1.02626
YIR043C	YIR043C		0.96567	0.94061	1.02664
YIL100W	YIL100W		1.01293	0.98626	1.02704
YIL135C	VHS2		0.97553	0.94787	1.02918
YJL060W	BNA3		1.06641	1.03473	1.03062
YJR096W	YJR096W		1.03274	1.00187	1.03081
YJR011C	YJR011C		0.97089	0.94122	1.03152
YIL079C	AIR1		1.00637	0.97558	1.03156
YJR014W	TMA22		0.98213	0.94953	1.03433
YIL090W	ICE2		1.02598	0.99096	1.03534
YIR037W	HYR1		1.00212	0.96558	1.03784
YJL126W	NIT2		1.07879	1.03723	1.04007
YIL124W	AYR1		0.963	0.92202	1.04445
YJL057C	IKS1		1.03919	0.99448	1.04496
YIL157C	COA1		1.0364	0.99107	1.04574
YIL096C	YIL096C		1.11369	1.06433	1.04638
YJR060W	CBF1		1.08462	1.0361	1.04683
YIL132C	CSM2		1.22101	1.16375	1.0492
17	17		0.93075	0.88689	1.04945
YIL112W	HOS4		0.97727	0.92902	1.05194
YJR010W	MET3		1.09483	1.03996	1.05276
YJR049C	UTR1		1.12135	1.0642	1.0537
YJL163C	YJL163C		1.16505	1.10499	1.05435
YIL066C	RNR3		1.00551	0.95352	1.05452
YJR024C	MDE1		1.09647	1.03854	1.05578
YIL117C	PRM5		1.00832	0.95202	1.05914
YIL116W	HIS5		1.1419	1.07735	1.05992
YJR015W	YJR015W		1.04478	0.98552	1.06013
YJR094C	IME1		0.98677	0.93017	1.06085
YJL116C	NCA3		1.13684	1.06853	1.06393
YIL060W	YIL060W		1.0245	0.96285	1.06403
YIL101C	XBP1		1.12643	1.05714	1.06554
YJL158C	CIS3		1.11247	1.04259	1.06703
YIL071C	PCI8		1.06242	0.99215	1.07083
YJR080C	AIM24		0.96918	0.90361	1.07256
YIR019C	FLO11		1.06861	0.99353	1.07557
YJL157C	FAR1		0.98158	0.91165	1.07671
YIL156W	UBP7		0.946	0.87766	1.07787
YJR036C	HUL4		1.10705	1.02652	1.07845
YJR061W	YJR061W		1.0241	0.9477	1.08062
YJL128C	PBS2		1.02988	0.95258	1.08115
YJL169W	YJL169W		0.94031	0.86874	1.08238
YJL192C	SOP4		1.09437	1.01091	1.08256
YJL183W	MNN11		1.1459	1.05766	1.08343
YJL152W	YJL152W		1.17207	1.08102	1.08423
YIR039C	YPS6		1.21068	1.11662	1.08424
YIR027C	DAL1		1.09358	1.00567	1.08741
YJL099W	CHS6		0.93043	0.85475	1.08854
YJL191W	RPS14B		1.00591	0.92336	1.0894
YJR054W	KCH1		1.31154	1.20377	1.08953
YJL105W	SET4		1.0867	0.99479	1.09239
49	49		1.10493	1.00896	1.09512
YJL218W	YJL218W		1.14304	1.04163	1.09736
YJL206C-A	YJL206C-A		1.04332	0.94798	1.10057
YJR047C	ANB1		1.04613	0.95021	1.10095
YJR031C	GEA1		1.04727	0.95092	1.10132
YIR030C	DCG1		1.09233	0.99079	1.10248
YJR026W	YJR026W		1.12731	1.02216	1.10287
YJL017W	YJL017W		1.08999	0.98456	1.10708
YJL214W	HXT8		1.09777	0.99157	1.1071
YJL181W	YJL181W		1.13184	1.0211	1.10845
YJL201W	ECM25		1.14363	1.03165	1.10854
YJL067W	YJL067W		1.02303	0.92006	1.11192
YJL149W	DAS1		1.11148	0.9967	1.11516
YJL199C	YJL199C		1.08293	0.97069	1.11563
YJL101C	GSH1		0.73556	0.65751	1.11871
YJR070C	LIA1		0.84231	0.75173	1.1205
YIL089W	YIL089W		1.14779	1.02416	1.12071
YIR044C	YIR044C		1.06456	0.94847	1.1224
YIR009W	MSL1		1.03592	0.91995	1.12606
YIR035C	YIR035C		1.26895	1.12625	1.1267
YIL114C	POR2		1.14093	1.01131	1.12817
YJL187C	SWE1		1.17979	1.04518	1.12879
YJL144W	YJL144W		1.16971	1.03027	1.13534
YIR032C	DAL3		1.08867	0.95626	1.13847
YIR020C	YIR020C		1.10226	0.9641	1.1433
YJL190C	RPS22A		1.09499	0.9547	1.14695
YIR024C	YIR024C		1.07098	0.93169	1.1495
YJR051W	OSM1		1.13964	0.98945	1.15179
YJL148W	RPA34		1.09405	0.94844	1.15353
YIL140W	AXL2		1.14116	0.98682	1.1564
YJL137C	GLG2		1.12631	0.97206	1.15868
YJR030C	YJR030C		1.1446	0.98763	1.15894
YJL047C	RTT101		1.02271	0.87825	1.16449
YJL051W	IRC8		0.99869	0.85425	1.16908
YIL165C	YIL165C		1.12524	0.96097	1.17094
YJR053W	BFA1		1.08058	0.91719	1.17814
YJR052W	RAD7		1.17139	0.9928	1.17989
YIL159W	BNR1		1.11803	0.94548	1.1825
YJL161W	FMP33		1.11317	0.93882	1.18571
YIL163C	YIL163C		1.07783	0.90394	1.19237
YIL119C	RPI1		1.13635	0.95059	1.19542
YJL059W	YHC3		1.20979	1.01078	1.19689
YJR098C	YJR098C		1.15099	0.96092	1.1978
YJL188C	YJL188C		1.27476	1.06188	1.20047
YIL072W	HOP1		1.29903	1.0775	1.2056
YJR009C	TDH2		1.17356	0.96841	1.21184
YJL108C	PRM10		1.17828	0.96523	1.22072
YJL073W	JEM1		1.21946	0.99756	1.22244
YJL162C	JJJ2		1.1748	0.95972	1.22411
YJR079W	YJR079W		1.06142	0.86571	1.22607
YJL207C	LAA1		1.14233	0.93111	1.22685
YJL046W	AIM22		0.88214	0.71851	1.22774
YJL185C	ATG36		1.42246	1.15501	1.23156
YJL044C	GYP6		1.28255	1.03807	1.23551
YJL058C	BIT61		1.18941	0.96087	1.23785
YIL161W	YIL161W		1.27737	1.03135	1.23854
YJL093C	TOK1		1.19985	0.96665	1.24125
YJL043W	YJL043W		1.16026	0.93448	1.24161
YJL146W	IDS2		1.22294	0.98421	1.24256
YJR005W	APL1		1.23275	0.99111	1.24381
YJR097W	JJJ3		1.17148	0.93913	1.24741
YJR077C	MIR1		1.01761	0.81504	1.24854
YIL164C	NIT1		1.20415	0.96267	1.25084
YJL176C	SWI3		1.22657	0.97933	1.25246
YIR005W	IST3		1.0347	0.82467	1.25468
YIL103W	DPH1		1.12051	0.88088	1.27203
YIL070C	MAM33		1.31829	1.03444	1.2744
YJL197W	UBP12		1.23084	0.96199	1.27947
YJR021C	REC107		1.20131	0.93797	1.28076
YIL130W	ASG1		1.2974	1.00641	1.28914
YIL139C	REV7		1.16877	0.89954	1.2993
YJL066C	MPM1		1.20182	0.92441	1.30009
YJL095W	BCK1		1.16718	0.89749	1.30049
YIL134W	FLX1		0.99499	0.76258	1.30477
YJL028W	YJL028W		1.26399	0.96699	1.30714
YIR036C	IRC24		1.30642	0.98921	1.32067
YIR031C	DAL7		1.30169	0.98389	1.323
YJL027C	YJL027C		1.27832	0.96238	1.32829
YIL108W	YIL108W		1.37916	1.03271	1.33548
YJL216C	IMA5		1.36212	1.01995	1.33548
YIL092W	YIL092W		1.19953	0.88428	1.3565
YJR038C	YJR038C		1.2695	0.91989	1.38006
YIL173W	VTH1		1.29726	0.93954	1.38074
YJL048C	UBX6		1.29364	0.93355	1.38572
YJR008W	MHO1		1.35842	0.97191	1.39768
YJL083W	TAX4		1.38967	0.99089	1.40245
YJR019C	TES1		1.35033	0.94585	1.42764
YJL088W	ARG3		1.60177	1.1134	1.43863
YIL074C	SER33		1.44807	0.98632	1.46815
YIL088C	AVT7		1.38586	0.9075	1.52712
YJR090C	GRR1		0	0	#DIV/0!

## Sheet: S2 P8
Array ORF	Array Name	Array annotation	Normalized colony size (EXPERIMENT)	Normalized colony size (CONTROL)	Ratio
YKR027W	BCH2		0	0.17546	0
YKR001C	VPS1		0.00295	0.70025	0.00421278
YKL212W	SAC1		0.03253	0.65748	0.0494768
YKL113C	RAD27		0.14402	0.56462	0.255074
YKR020W	VPS51		0.22121	0.86154	0.256761
YLL006W	MMM1		0.10195	0.32656	0.312194
YJR119C	JHD2		0.25322	0.78439	0.322824
YKR082W	NUP133		0.15699	0.42481	0.369553
YKR019C	IRS4		0.59167	1.19378	0.495627
YLL029W	FRA1		0.43654	0.8068	0.541076
YKL009W	MRT4		0.38117	0.67282	0.566526
YKR024C	DBP7		0.25342	0.42547	0.595624
YKL073W	LHS1		0.62782	1.01683	0.617429
YKL041W	VPS24		0.52082	0.81786	0.636808
YLL040C	VPS13		0.62463	0.97613	0.639905
YKR035W-A	DID2		0.71495	1.07528	0.664897
YKR055W	RHO4		0.54579	0.81493	0.669739
YKR046C	PET10		0.73915	1.09484	0.675121
YJR150C	DAN1		0.46612	0.65701	0.709456
YKL139W	CTK1		0.51397	0.71785	0.715985
YKL046C	DCW1		0.72736	1.01175	0.718913
YKR028W	SAP190		0.5356	0.74432	0.719583
YKL168C	KKQ8		0.75869	1.05345	0.720196
YKL030W	YKL030W		0.72499	0.98724	0.73436
YKL214C	YRA2		0.85537	1.15698	0.739313
YKL176C	LST4		0.60302	0.81416	0.740665
YJR107W	YJR107W		0.63095	0.83959	0.751498
YKR050W	TRK2		0.96163	1.26369	0.76097
YKL010C	UFD4		0.70225	0.91457	0.767847
YKL110C	KTI12		0.60221	0.77985	0.772213
YKL127W	PGM1		0.85877	1.11034	0.77343
YLL002W	RTT109		0.56924	0.72324	0.787069
YKL204W	EAP1		0.72875	0.92157	0.79077
YKL174C	TPO5		0.78774	0.99089	0.794982
1	1		0.98746	1.23952	0.796647
YKR029C	SET3		0.71458	0.88853	0.804227
YJR129C	YJR129C		0.88333	1.08913	0.811042
YKL048C	ELM1		0.66661	0.81955	0.813385
YKL205W	LOS1		0.78603	0.9642	0.815215
YKL220C	FRE2		0.99289	1.21301	0.818534
YKL032C	IXR1		0.46894	0.57071	0.821678
YJR109C	CPA2		0.89059	1.0803	0.824391
YKL129C	MYO3		0.65434	0.79311	0.825031
YKL222C	YKL222C		0.86146	1.04401	0.825145
YLL014W	EMC6		0.6703	0.81109	0.826419
YJR140C	HIR3		0.70131	0.84655	0.828433
YKR064W	OAF3		1.08126	1.3047	0.828742
YJR118C	ILM1		0.67586	0.81507	0.829205
YKL075C	YKL075C		0.7987	0.9516	0.839323
YJR152W	DAL5		0.96992	1.15462	0.840034
YKL074C	MUD2		0.93786	1.11635	0.840113
YLL001W	DNM1		0.66847	0.785	0.851554
YKR045C	YKR045C		0.98422	1.15538	0.851858
YKR035C	YKR035C		0.80011	0.93581	0.854992
YLL045C	RPL8B		0.79439	0.9243	0.85945
YKL069W	YKL069W		0.38775	0.45044	0.860825
YLL039C	UBI4		0.87891	1.01532	0.865648
YKL026C	GPX1		0.75754	0.87335	0.867396
YKL128C	PMU1		0.87173	1.00271	0.869374
YKR018C	YKR018C		1.02708	1.17895	0.871182
YKL051W	SFK1		0.92838	1.06286	0.873473
YKL094W	YJU3		0.87862	1.00427	0.874884
YKL217W	JEN1		0.94822	1.08122	0.876991
YKL115C	YKL115C		0.97137	1.10622	0.878098
YKR094C	RPL40B		0.84032	0.95646	0.878573
YLL012W	YEH1		0.81777	0.93069	0.878671
YKR010C	TOF2		0.91731	1.04074	0.881402
YKL114C	APN1		1.08605	1.232	0.881534
YKR053C	YSR3		0.75193	0.85099	0.883594
YKL101W	HSL1		0.98718	1.11537	0.88507
65	65		0.91121	1.02604	0.888084
YKL071W	YKL071W		0.91782	1.03052	0.890638
YKL063C	YKL063C		0.93048	1.04273	0.89235
YLL021W	SPA2		0.88992	0.99659	0.892965
YJR145C	RPS4A		0.82345	0.91747	0.897523
YKL199C	YKL199C		0.96899	1.07897	0.898069
YKR098C	UBP11		1.00817	1.12049	0.899758
YKR030W	GMH1		0.96463	1.07102	0.900665
YKR058W	GLG1		0.91467	1.00917	0.906359
YKL140W	TGL1		0.97784	1.07771	0.907331
YKL037W	AIM26		0.98938	1.08935	0.90823
YKR091W	SRL3		0.97381	1.06817	0.911662
YKR061W	KTR2		1.04986	1.1505	0.912525
YKL039W	PTM1		0.88276	0.96612	0.913717
YKL147C	YKL147C		0.93528	1.02043	0.916555
YKL211C	TRP3		1.06242	1.15913	0.916567
YKL197C	PEX1		0.94202	1.02697	0.917281
YKR023W	YKR023W		0.92878	1.00844	0.921007
YKL033W-A	YKL033W-A		1.105	1.19976	0.921018
YKL166C	TPK3		0.92135	0.99952	0.921792
YLL007C	YLL007C		0.995	1.07382	0.926598
YKL146W	AVT3		0.97277	1.04851	0.927764
YKR026C	GCN3		1.04627	1.12771	0.927783
YKR052C	MRS4		0.90102	0.97093	0.927997
YKL120W	OAC1		0.99044	1.06681	0.928413
YKL085W	MDH1		0.86645	0.93208	0.929588
YJR124C	YJR124C		1.01005	1.08274	0.932865
YKL034W	TUL1		1.00857	1.08113	0.932885
YJR133W	XPT1		0.93994	1.00561	0.934696
YKL066W	YKL066W		0.99458	1.06189	0.936613
YLL028W	TPO1		0.83075	0.88589	0.937758
YKR097W	PCK1		0.97536	1.03693	0.940623
YKL188C	PXA2		0.99844	1.06031	0.941649
YLL042C	ATG10		1.13631	1.20498	0.943012
YJR115W	YJR115W		1.08896	1.1523	0.945032
YKR095W	MLP1		1.24659	1.31823	0.945654
YKR031C	SPO14		0.91858	0.97046	0.946541
YKL159C	RCN1		0.89962	0.94986	0.947108
YKR003W	OSH6		1.06317	1.12235	0.947271
YKL040C	NFU1		0.88629	0.93515	0.947752
YJR126C	VPS70		1.03106	1.08737	0.948214
YKL131W	YKL131W		1.08921	1.14549	0.950868
YKL097C	YKL097C		0.99401	1.0449	0.951297
YKL007W	CAP1		0.86773	0.91206	0.951396
YKL068W	NUP100		1.00668	1.05801	0.951484
49	49		0.92521	0.97099	0.952852
YKR034W	DAL80		1.10551	1.1588	0.954013
YKL202W	YKL202W		1.07404	1.12473	0.954931
YLL020C	YLL020C		0.96233	1.00716	0.955489
YKL023W	YKL023W		1.03388	1.08096	0.956446
YKR007W	MEH1		0.9423	0.98453	0.957106
YKL157W	APE2		0.96527	1.0062	0.959322
YKL130C	SHE2		1.04907	1.0932	0.959632
YLL019C	KNS1		0.99141	1.03252	0.960185
YKR065C	PAM17		1.00973	1.05143	0.96034
YJR148W	BAT2		0.81593	0.84865	0.961445
YKR036C	CAF4		0.97921	1.01724	0.962615
YKR051W	YKR051W		0.95912	0.99624	0.96274
YKL178C	STE3		1.04381	1.08066	0.9659
YKL076C	YKL076C		0.99781	1.03265	0.966262
YKL077W	YKL077W		0.93888	0.9716	0.966324
YKL123W	YKL123W		1.05701	1.09246	0.96755
YLL017W	YLL017W		1.07695	1.11188	0.968585
YKR056W	TRM2		1.00711	1.03948	0.968859
YKL132C	RMA1		1.04062	1.07111	0.971534
YKL065C	YET1		0.89527	0.92117	0.971884
YKR040C	YKR040C		1.04971	1.07968	0.972242
YKL093W	MBR1		0.86141	0.88182	0.976855
33	33		1.08064	1.10565	0.97738
YKL064W	MNR2		1.0788	1.10375	0.977395
YKL171W	NNK1		1.07734	1.10082	0.97867
YKR106W	GEX2		1.21473	1.24086	0.978942
YJR131W	MNS1		0.882	0.89994	0.980065
YKL091C	YKL091C		1.02583	1.04554	0.981148
YKR103W	NFT1		0.99578	1.01469	0.981364
YLL013C	PUF3		0.92576	0.94295	0.98177
YKL124W	SSH4		1.02052	1.03809	0.983075
YKL031W	YKL031W		1.27055	1.29136	0.983885
YKR059W	TIF1		0.98386	0.99992	0.983939
YJR117W	STE24		0.99447	1.0103	0.984331
YJR130C	STR2		0.94132	0.95608	0.984562
YOR202W	HIS3		1.00939	1.02447	0.98528
YJR149W	YJR149W		1.16304	1.17999	0.985635
YLL010C	PSR1		0.97676	0.99071	0.985919
YKR078W	YKR078W		1.46983	1.48903	0.987106
YKL151C	YKL151C		1.04767	1.05883	0.98946
YKL158W	YKL158W		1.02234	1.03278	0.989891
YKR089C	TGL4		0.86901	0.87613	0.991873
YKL177W	YKL177W		1.02724	1.03559	0.991937
YLL015W	BPT1		1.04531	1.05336	0.992358
YKL116C	PRR1		0.9773	0.98441	0.992777
YKR049C	FMP46		1.06673	1.07058	0.996404
YKL156W	RPS27A		1.03064	1.03353	0.997204
YKL150W	MCR1		1.09946	1.10065	0.998919
YKL201C	MNN4		0.93518	0.93593	0.999199
YKL216W	URA1		1.02943	1.02817	1.00123
YJR139C	HOM6		0.96017	0.95558	1.0048
YKL175W	ZRT3		1.02162	1.0162	1.00533
YJR142W	YJR142W		1.04305	1.03741	1.00544
YKR054C	DYN1		1.01391	1.00655	1.00731
YKL062W	MSN4		1.09342	1.08143	1.01109
YKL198C	PTK1		1.01748	1.00447	1.01295
YJR110W	YMR1		0.95077	0.93758	1.01407
YKL017C	HCS1		1.07341	1.05546	1.01701
YJR106W	ECM27		0.90722	0.89056	1.01871
YLL025W	PAU17		1.03391	1.01466	1.01897
YJR147W	HMS2		0.98572	0.96646	1.01993
YKL096W	CWP1		1.21707	1.19293	1.02024
YKL215C	OXP1		1.04972	1.02762	1.02151
YKR041W	YKR041W		1.118	1.08908	1.02655
YJR108W	ABM1		0.9322	0.90667	1.02816
YJR135C	MCM22		1.06353	1.03417	1.02839
17	17		1.01829	0.99011	1.02846
YKL207W	EMC3		1.01736	0.98742	1.03032
YKR017C	HEL1		1.1962	1.16062	1.03066
YKR072C	SIS2		0.98434	0.95489	1.03084
YJR103W	URA8		1.06927	1.03422	1.03389
YKL100C	YKL100C		0.99744	0.96455	1.0341
YKL102C	YKL102C		1.06295	1.02767	1.03433
YKL185W	ASH1		1.18699	1.147	1.03486
YKL072W	STB6		1.04271	1.00754	1.03491
YKL092C	BUD2		0.86858	0.83841	1.03598
YJR125C	ENT3		0.97196	0.93692	1.0374
YKL121W	DGR2		1.03686	0.99844	1.03848
YJR154W	YJR154W		1	0.96263	1.03882
YKL096W-A	CWP2		1.16964	1.12379	1.0408
YKL053W	YKL053W		1.18595	1.13816	1.04199
YJR153W	PGU1		0.84934	0.81502	1.04211
YKL107W	YKL107W		1.08173	1.03759	1.04254
YKR013W	PRY2		1.0377	0.99478	1.04315
YKR060W	UTP30		1.00874	0.9669	1.04327
YKR048C	NAP1		1.0963	1.04872	1.04537
YKL161C	KDX1		1.11928	1.06909	1.04695
YKL117W	SBA1		1.07246	1.02434	1.04698
YKL221W	MCH2		1.03483	0.98837	1.04701
YJR111C	YJR111C		1.13067	1.07844	1.04843
YKR099W	BAS1		0.93164	0.88675	1.05062
YKR084C	HBS1		0.99369	0.94461	1.05196
YKL218C	SRY1		1.05484	1.00226	1.05246
YKR012C	YKR012C		1.01317	0.96193	1.05327
YKL149C	DBR1		0.97173	0.92257	1.05329
YKR076W	ECM4		1.12772	1.07059	1.05336
YKL081W	TEF4		1.11185	1.0549	1.05399
YLL043W	FPS1		1.06344	1.00777	1.05524
YKL084W	HOT13		1.05142	0.99602	1.05562
YKL043W	PHD1		0.9225	0.8732	1.05646
YKL008C	LAC1		1.10487	1.04407	1.05823
YKL006W	RPL14A		0.8134	0.76769	1.05954
YKR014C	YPT52		1.2375	1.16574	1.06156
YKL213C	DOA1		0.90929	0.85642	1.06173
YLL023C	POM33		0.99063	0.93281	1.06198
YKR074W	AIM29		0.69263	0.65095	1.06403
YKL163W	PIR3		1.13799	1.06941	1.06413
YLL024C	SSA2		0.95774	0.89919	1.06511
YJR134C	SGM1		1.09186	1.02367	1.06661
YKR047W	YKR047W		1.16337	1.09057	1.06675
YKL070W	YKL070W		1.08513	1.01703	1.06696
YKR102W	FLO10		0.97734	0.91545	1.06761
YKR039W	GAP1		1.04425	0.97537	1.07062
YKL047W	ANR2		0.97453	0.90976	1.07119
YKL050C	YKL050C		1.08743	1.01404	1.07237
YKR080W	MTD1		1.05635	0.98477	1.07269
YKR032W	YKR032W		1.022	0.95003	1.07576
YKL020C	SPT23		1.185	1.09985	1.07742
YKR092C	SRP40		0.7979	0.74035	1.07773
YKR105C	VBA5		0.94874	0.87868	1.07973
YKL079W	SMY1		1.13172	1.0475	1.0804
YLL005C	SPO75		1.21561	1.12309	1.08238
YKR011C	YKR011C		0.9863	0.91119	1.08243
YKL190W	CNB1		1.0501	0.96943	1.08321
YKR009C	FOX2		1.04739	0.96601	1.08424
YKL148C	SDH1		0.78235	0.72125	1.08471
YKR066C	CCP1		1.15744	1.06572	1.08606
YKL025C	PAN3		1.05851	0.97159	1.08946
YKR033C	YKR033C		1.19646	1.09664	1.09102
YKL027W	YKL027W		0.95932	0.87893	1.09146
YKR100C	SKG1		1.05706	0.95986	1.10126
YLL016W	SDC25		1.10777	1.00518	1.10206
YKR005C	YKR005C		1.13494	1.02928	1.10265
YKR015C	YKR015C		1.18645	1.07518	1.10349
YKL061W	BLI1		1.14205	1.03377	1.10474
YKL133C	YKL133C		1.05828	0.95434	1.10891
YKL160W	ELF1		1.02574	0.92458	1.10941
YKL162C	YKL162C		1.13913	1.02658	1.10964
YJR100C	AIM25		1.02633	0.92351	1.11134
YKL164C	PIR1		1.19532	1.07552	1.11139
YLL026W	HSP104		1.10527	0.99377	1.1122
YKR067W	GPT2		0.98065	0.88122	1.11283
YKL183W	LOT5		1.17777	1.05231	1.11922
YKL005C	BYE1		1.14703	1.0218	1.12256
YKL098W	MTC2		1.09996	0.97869	1.12391
YKL029C	MAE1		1.03117	0.91542	1.12644
YJR121W	ATP2		1.22457	1.08562	1.12799
YKR088C	TVP38		1.11332	0.98643	1.12864
YJR128W	YJR128W		1.24232	1.09837	1.13106
YKL103C	APE1		1.20016	1.05903	1.13326
YKR090W	PXL1		1.05323	0.92726	1.13585
YKR087C	OMA1		1.05861	0.93007	1.1382
YKR043C	SHB17		1.08996	0.95688	1.13908
YKR070W	YKR070W		1.12594	0.98757	1.14011
YKR101W	SIR1		1.05835	0.92813	1.1403
YKL191W	DPH2		0.97764	0.85701	1.14076
YKR096W	ESL2		1.20144	1.05178	1.14229
YKL015W	PUT3		1.17993	1.03222	1.1431
YKL067W	YNK1		1.07113	0.9355	1.14498
YKR093W	PTR2		1.1671	1.01693	1.14767
YKL142W	MRP8		1.10579	0.95801	1.15426
YKL136W	YKL136W		1.09645	0.94973	1.15449
YJR146W	YJR146W		1.16896	1.01209	1.155
YKR077W	MSA2		1.29567	1.12053	1.1563
YKL090W	CUE2		1.08897	0.94061	1.15773
YKL086W	SRX1		1.19933	1.03295	1.16107
YKL105C	SEG2		1.26463	1.0871	1.16331
YKR021W	ALY1		1.10217	0.94743	1.16333
YLL032C	YLL032C		1.04477	0.89707	1.16465
YKL179C	COY1		1.09605	0.93724	1.16944
YKR057W	RPS21A		0.84803	0.71998	1.17785
YKL044W	YKL044W		1.16062	0.98373	1.17982
YJR127C	RSF2		1.1273	0.94896	1.18793
YKR044W	UIP5		1.28374	1.0638	1.20675
YJR116W	TDA4		1.20719	0.99903	1.20836
YKL206C	ADD66		1.21225	1	1.21225
YKL184W	SPE1		1.23073	1.01225	1.21584
YJR137C	MET5		1.56585	1.28534	1.21824
YKL187C	YKL187C		1.09808	0.89298	1.22968
YKL056C	TMA19		1.07824	0.87307	1.235
YKL200C	YKL200C		1.18304	0.95779	1.23518
YLL038C	ENT4		0.93777	0.75921	1.23519
YKL137W	CMC1		0.78978	0.6375	1.23887
YKL106W	AAT1		1.0532	0.8358	1.26011
YKR016W	FCJ1		0.96569	0.75964	1.27125
YKL038W	RGT1		1.09748	0.85372	1.28553
YLL041C	SDH2		0.81748	0.6316	1.2943
YKR069W	MET1		1.35504	1.02358	1.32382
YKL053C-A	MDM35		0.91084	0.67501	1.34937
YKL109W	HAP4		1.01299	0.74472	1.36023
YKL001C	MET14		1.60471	1.16522	1.37717
YKR042W	UTH1		1.13936	0.8228	1.38474
YLL044W	YLL044W		1.59942	1.15276	1.38747
YKL167C	MRP49		1.08008	0.76653	1.40905
YKL208W	CBT1		0.69795	0.47725	1.46244
YKL055C	OAR1		0.83213	0.55137	1.5092
YJR120W	YJR120W		0.71808	0.42239	1.70004
YLL009C	COX17		0	0	#DIV/0!

## Sheet: S2 P9
Array ORF	Array Name	Array annotation	Normalized colony size (EXPERIMENT)	Normalized colony size (CONTROL)	Ratio
YLR261C	YLR261C		0.14158	0.82599	0.171406
YLR262C	YPT6		0.13697	0.78601	0.17426
YLR235C	YLR235C		0.14645	0.76379	0.191741
YLR234W	TOP3		0.16361	0.7884	0.207522
YLR039C	RIC1		0.21867	0.93406	0.234107
YLR372W	SUR4		0.16239	0.69306	0.234309
YLR056W	ERG3		0.22689	0.82675	0.274436
YLR337C	VRP1		0.1632	0.57151	0.285559
YLR182W	SWI6		0.30407	0.91405	0.332662
YLR357W	RSC2		0.14664	0.38887	0.377093
YLR135W	SLX4		0.48887	1.15079	0.424813
YLR055C	SPT8		0.44459	0.88142	0.504402
YLR085C	ARP6		0.53965	0.96406	0.559768
YLR061W	RPL22A		0.12099	0.20964	0.577132
YLR177W	YLR177W		0.59595	0.98759	0.603439
YLR154C	RNH203		0.73956	1.13389	0.652233
YLR192C	HCR1		0.29211	0.42767	0.683027
YLR242C	ARV1		0.7073	1.02965	0.686932
YLR032W	RAD5		0.70344	1.0069	0.69862
YLR284C	ECI1		0.81627	1.14422	0.713386
YLR402W	YLR402W		0.56151	0.7813	0.718687
YLR394W	CST9		0.71398	0.992	0.719738
YLR064W	PER33		0.85411	1.18337	0.721761
YLR343W	GAS2		0.97783	1.32964	0.73541
YLR228C	ECM22		0.81251	1.09565	0.741578
YLR013W	GAT3		0.75492	1.01525	0.74358
YLR360W	VPS38		0.72733	0.96624	0.752743
YLR218C	COA4		0.85005	1.11671	0.761209
YLR315W	NKP2		0.75226	0.97112	0.774631
YLR334C	YLR334C		0.78451	1.01069	0.776212
YLL061W	MMP1		0.89441	1.15159	0.776674
YLR048W	RPS0B		0.50431	0.64535	0.781452
YLR164W	SHH4		0.78425	1.00277	0.782084
YLR318W	EST2		0.52561	0.67177	0.782426
YLR015W	BRE2		0.78361	1.0011	0.782749
YLR119W	SRN2		0.80429	1.02363	0.785723
YLR330W	CHS5		0.7433	0.94595	0.785771
YLR385C	SWC7		0.78974	1.00378	0.786766
YLR053C	YLR053C		0.95619	1.21267	0.7885
YLR251W	SYM1		0.97244	1.22894	0.791284
YLR361C	DCR2		0.86533	1.08567	0.797047
YLR200W	YKE2		0.66525	0.83314	0.798485
YLR079W	SIC1		0.56175	0.70331	0.798723
YLR371W	ROM2		0.86166	1.07378	0.802455
YLR134W	PDC5		0.77841	0.96251	0.808729
YLR384C	IKI3		0.63948	0.78693	0.812626
YLR043C	TRX1		0.78563	0.9629	0.8159
YLR122C	YLR122C		0.82984	1.01696	0.816001
YLR237W	THI7		0.82238	1.00425	0.8189
YLR210W	CLB4		0.87302	1.0643	0.820276
YLR258W	GSY2		0.82861	1.00792	0.822099
YLR264W	RPS28B		0.63707	0.77436	0.822705
YLR034C	SMF3		0.77024	0.92844	0.829607
YLR214W	FRE1		0.80288	0.96634	0.830846
YLR014C	PPR1		0.82841	0.99381	0.83357
YLR342W	FKS1		0.73015	0.8751	0.834362
YLR146C	SPE4		1.08441	1.29902	0.834791
YLR110C	CCW12		0.7277	0.87046	0.835995
YLR180W	SAM1		0.60137	0.71834	0.837166
YLR246W	ERF2		0.74817	0.89307	0.837751
YLR047C	FRE8		0.90512	1.08013	0.837973
YLL046C	RNP1		1.00173	1.19215	0.840272
YLR352W	YLR352W		1.02131	1.21358	0.841568
YLR292C	SEC72		0.92364	1.09569	0.842976
YLR004C	THI73		0.94689	1.12311	0.843096
YLR094C	GIS3		0.91993	1.08394	0.848691
YLR253W	YLR253W		0.88752	1.04557	0.848838
YLR338W	YLR338W		0.82812	0.96825	0.855275
YLR313C	SPH1		1.0035	1.1654	0.861078
YLR083C	EMP70		0.94626	1.08657	0.870869
YLR265C	NEJ1		0.90053	1.03288	0.871863
YLR407W	YLR407W		0.76975	0.87813	0.876579
YLR133W	CKI1		0.85703	0.97643	0.877718
YLR142W	PUT1		0.99886	1.13744	0.878165
YLR152C	YLR152C		0.8913	1.01421	0.878812
YLR059C	REX2		0.91843	1.04139	0.881927
YLR286C	CTS1		0.90293	1.02354	0.882164
YLR003C	CMS1		1.00638	1.13716	0.884994
YLR093C	NYV1		0.94227	1.06457	0.885118
YLL060C	GTT2		0.81003	0.91505	0.88523
1	1		0.95944	1.08316	0.885779
YLR184W	YLR184W		0.58128	0.65556	0.886692
YLR087C	CSF1		0.82752	0.93213	0.887773
YLR072W	YLR072W		0.99633	1.11816	0.891044
YLR185W	RPL37A		0.50084	0.56134	0.892222
YLR150W	STM1		0.83812	0.93597	0.895456
YLR199C	PBA1		1.12393	1.25419	0.89614
YLR095C	IOC2		1.02147	1.13571	0.899411
YLR391W	YLR391W		0.95695	1.05946	0.903243
YLR011W	LOT6		0.84382	0.93416	0.903293
YLR063W	YLR063W		0.92573	1.02129	0.906432
YLR373C	VID22		0.6072	0.66845	0.90837
YLR324W	PEX30		0.97425	1.07232	0.908544
YLR350W	ORM2		0.86627	0.95005	0.911815
YLR023C	IZH3		1.13251	1.2416	0.912138
YLL054C	YLL054C		0.96926	1.06236	0.912365
YLR300W	EXG1		0.97176	1.06367	0.913592
YLR247C	IRC20		0.8815	0.96468	0.913775
YLR404W	FLD1		0.88114	0.96381	0.914226
YLR386W	VAC14		0.95972	1.04966	0.914315
YLR165C	PUS5		0.96353	1.05245	0.915511
YLR346C	YLR346C		1.13385	1.2329	0.919661
YLR098C	CHA4		0.98311	1.06776	0.920722
YLR054C	OSW2		0.88351	0.95762	0.92261
YLL059C	YLL059C		1	1.08356	0.922884
YLR024C	UBR2		0.84166	0.90846	0.926469
YLR035C	MLH2		1.18275	1.27488	0.927734
YLR363C	NMD4		0.90702	0.9743	0.930945
YLR410W	VIP1		0.86179	0.92488	0.931786
YLR281C	YLR281C		0.99013	1.06185	0.932458
YLR080W	EMP46		1.03932	1.11172	0.934876
YLR303W	MET17		1.02164	1.09271	0.93496
YLR381W	CTF3		0.92314	0.98733	0.934986
YLR320W	MMS22		0.80868	0.86475	0.93516
YLR412W	BER1		0.88844	0.94908	0.936107
33	33		0.73552	0.78489	0.937099
YLR376C	PSY3		1.08087	1.15264	0.937734
YLR273C	PIG1		1.10735	1.17806	0.939978
YLR123C	YLR123C		1.09188	1.16114	0.940352
YLR042C	YLR042C		1.01995	1.08245	0.942261
YLR172C	DPH5		0.79428	0.83702	0.948938
YLR049C	YLR049C		0.87059	0.91725	0.949131
YLR387C	REH1		0.94605	0.9967	0.949182
YLR370C	ARC18		0.98074	1.03235	0.950007
YLR187W	SKG3		0.97325	1.02392	0.950514
YLR307W	CDA1		1.03863	1.09087	0.952112
YLR389C	STE23		0.99391	1.04317	0.952779
YLR390W-A	CCW14		1.05138	1.09788	0.957646
YLR335W	NUP2		0.93047	0.97037	0.958882
YLR216C	CPR6		0.91409	0.95313	0.95904
YLR062C	YLR062C		0.86381	0.90034	0.959426
YLR128W	DCN1		0.94656	0.9827	0.963224
YLR037C	PAU23		0.97048	1.00598	0.964711
YLR388W	RPS29A		0.79652	0.8227	0.968178
YLR019W	PSR2		0.91994	0.94807	0.970329
YLL057C	JLP1		0.98462	1.01424	0.970796
65	65		0.99002	1.01943	0.971151
YLR090W	XDJ1		0.99834	1.02488	0.974104
YLR297W	YLR297W		1.04488	1.07185	0.974838
YLR329W	REC102		1.01573	1.04137	0.975379
YLR252W	YLR252W		1.05169	1.07684	0.976645
YLR268W	SEC22		0.88851	0.90773	0.978826
YLL053C	YLL053C		0.95267	0.97324	0.978864
YLL056C	YLL056C		1.0203	1.03922	0.981794
YLL062C	MHT1		0.94118	0.95825	0.982186
YOR202W	HIS3		1.02511	1.04362	0.982264
YLR205C	HMX1		1.01101	1.0275	0.983951
YLR328W	NMA1		1.06936	1.08493	0.985649
YLR028C	ADE16		0.95758	0.96926	0.98795
YLR349W	YLR349W		0.88166	0.89214	0.988253
YLR006C	SSK1		1.0083	1.01927	0.989237
YLL047W	YLL047W		0.89547	0.90456	0.989951
YLR398C	SKI2		0.8478	0.8559	0.990536
YLR254C	NDL1		0.9599	0.96617	0.99351
YLR225C	YLR225C		1.05928	1.06605	0.993649
YLR309C	IMH1		1.07922	1.08563	0.994096
YLL055W	YCT1		1.0098	1.01572	0.994172
YLL049W	LDB18		0.87122	0.87437	0.996397
YLR257W	YLR257W		1.00666	1.00915	0.997533
YLR319C	BUD6		1.24286	1.24467	0.998546
YLR020C	YEH2		1.01977	1.01923	1.00053
YLR138W	NHA1		1.11443	1.11333	1.00099
YLR040C	YLR040C		0.97446	0.97338	1.00111
YLR220W	CCC1		0.92143	0.92005	1.0015
YLR179C	YLR179C		1.04844	1.04629	1.00205
YLR219W	MSC3		1.00606	1.0008	1.00526
YLR414C	PUN1		0.86313	0.8581	1.00586
YLR266C	PDR8		1.01128	1.00529	1.00596
YLR183C	TOS4		1.09536	1.08866	1.00615
YLR058C	SHM2		1.05123	1.04046	1.01035
YLR362W	STE11		1.05551	1.04415	1.01088
YLR118C	YLR118C		0.94394	0.93338	1.01131
YLR001C	YLR001C		1.03148	1.0186	1.01264
YLR217W	YLR217W		0.93916	0.9241	1.0163
YLR189C	ATG26		1.08511	1.06734	1.01665
YLR194C	YLR194C		1.05729	1.03796	1.01862
YLR191W	PEX13		0.95025	0.93081	1.02089
YLR233C	EST1		0.97018	0.94846	1.0229
YLR390W	ECM19		1.07384	1.04719	1.02545
YLR345W	YLR345W		1.09415	1.06529	1.02709
YLR097C	HRT3		1.05849	1.02707	1.03059
YLR077W	FMP25		1.01779	0.98737	1.03081
YLR311C	YLR311C		1.04801	1.01655	1.03095
YLR070C	XYL2		1.01111	0.97987	1.03188
YLR356W	ATG33		1.06252	1.0292	1.03237
YLR271W	YLR271W		1.12004	1.08305	1.03415
YLR392C	ART10		1.02814	0.99187	1.03657
YLR287C-A	RPS30A		0.89376	0.85991	1.03936
YLR280C	YLR280C		1.00893	0.9701	1.04003
YLR406C	RPL31B		1.04805	1.00695	1.04082
YLR413W	YLR413W		1.03555	0.99332	1.04251
YLR125W	YLR125W		1.08665	1.04122	1.04363
YLL048C	YBT1		1.04405	0.99919	1.0449
YLR082C	SRL2		1.12547	1.07583	1.04614
YLR405W	DUS4		0.96621	0.92296	1.04686
YLR181C	VTA1		1.16271	1.10941	1.04804
YLR366W	YLR366W		1.05342	1.00368	1.04956
YLL051C	FRE6		0.98807	0.94114	1.04987
YLR325C	RPL38		1.02531	0.97615	1.05036
YLR241W	YLR241W		1.03029	0.98065	1.05062
17	17		1.1701	1.11163	1.0526
YLR016C	PML1		1.00572	0.95537	1.0527
YLR144C	ACF2		1.14179	1.0839	1.05341
YLR057W	MNL2		1.11746	1.05785	1.05635
YLR400W	YLR400W		1.17443	1.11144	1.05667
49	49		0.98418	0.93106	1.05705
YLR084C	RAX2		0.95865	0.90494	1.05935
YLR143W	DPH6		0.95689	0.90297	1.05971
YLR170C	APS1		1.02823	0.97008	1.05994
YLR096W	KIN2		1.05626	0.99599	1.06051
YLR081W	GAL2		1.09609	1.03317	1.0609
YLR104W	LCL2		1.02993	0.96772	1.06429
YLR365W	YLR365W		1.03677	0.974	1.06445
YLR278C	YLR278C		1.13288	1.06401	1.06473
YLR108C	YLR108C		1.06807	1.00251	1.0654
YLR333C	RPS25B		1.08466	1.01598	1.0676
YLR113W	HOG1		1.0032	0.93884	1.06855
YLR017W	MEU1		1.02536	0.95903	1.06916
YLR124W	YLR124W		1.1273	1.05434	1.0692
YLR408C	BLS1		1.09004	1.01741	1.07139
YLR221C	RSA3		0.93471	0.87224	1.07162
YLR213C	CRR1		0.96851	0.90283	1.07275
YLR377C	FBP1		0.97427	0.90789	1.07311
YLR344W	RPL26A		1.10712	1.03122	1.0736
YLR130C	ZRT2		1.03752	0.9653	1.07482
YLR190W	MMR1		0.93801	0.87121	1.07667
YLR126C	YLR126C		1.07248	0.99471	1.07818
YLR232W	YLR232W		1.01927	0.94449	1.07918
YLR173W	YLR173W		1.08012	0.99593	1.08453
YLR282C	YLR282C		1.20388	1.10739	1.08713
YLR036C	YLR036C		1.06013	0.97514	1.08716
YLR050C	YLR050C		1.01287	0.93145	1.08741
YLR209C	PNP1		1.17976	1.08044	1.09193
YLR176C	RFX1		1.06849	0.9784	1.09208
YLR207W	HRD3		1.19277	1.08715	1.09715
YLR112W	YLR112W		0.98592	0.89816	1.09771
YLR367W	RPS22B		1.08355	0.98579	1.09917
YLR262C-A	TMA7		1.104	1.0036	1.10004
YLR395C	COX8		0.96296	0.87502	1.1005
YLR255C	YLR255C		1.25698	1.14218	1.10051
YLR368W	MDM30		1.1074	1.00546	1.10139
YLR374C	YLR374C		1.08233	0.9813	1.10296
YLR326W	YLR326W		1.09756	0.99494	1.10314
YLR250W	SSP120		1.13899	1.03188	1.1038
YLR294C	YLR294C		1.10504	1	1.10504
YLR269C	YLR269C		0.93863	0.84899	1.10558
YLR065C	ENV10		1.16785	1.05585	1.10608
YLR120C	YPS1		1.1698	1.057	1.10672
YLR348C	DIC1		1.16661	1.05311	1.10778
YLR312C	YLR312C		1.15164	1.03925	1.10815
YLR299W	ECM38		1.07749	0.96971	1.11115
YLR030W	YLR030W		1.07588	0.96809	1.11134
YLR351C	NIT3		1.07048	0.96269	1.11197
YLR188W	MDL1		1.09821	0.98343	1.11671
YLR111W	YLR111W		0.88151	0.78872	1.11765
YLR102C	APC9		1.16993	1.0466	1.11784
YLR114C	AVL9		0.29059	0.2591	1.12154
YLR364W	GRX8		1.06038	0.94405	1.12322
YLR236C	YLR236C		1.06637	0.94916	1.12349
YLR263W	RED1		1.14642	1.0202	1.12372
YLR285W	NNT1		1.12819	1.00121	1.12683
YLR248W	RCK2		1.10203	0.97705	1.12792
YLR091W	GEP5		1.08075	0.95622	1.13023
YLR107W	REX3		1.09425	0.96766	1.13082
YLR267W	BOP2		1.09374	0.96705	1.13101
YLR401C	DUS3		1.37606	1.21569	1.13192
YLR046C	YLR046C		1.02799	0.90555	1.13521
YLR073C	RFU1		1.16864	1.02801	1.1368
YLR018C	POM34		1.07248	0.94141	1.13923
YLR231C	BNA5		1.13432	0.99542	1.13954
YLR137W	RKM5		1.15496	1.01205	1.14121
YLL063C	AYT1		1.15673	1.01295	1.14194
YLR327C	TMA10		1.1706	1.02366	1.14354
YLR354C	TAL1		1.18293	1.02738	1.1514
YLR279W	YLR279W		1.0016	0.86917	1.15236
YLR287C	YLR287C		1.14832	0.99338	1.15597
YLL058W	YLL058W		1.18951	1.02815	1.15694
YLR171W	YLR171W		1.13133	0.97702	1.15794
YLR169W	YLR169W		1.17649	1.01414	1.16009
YLR121C	YPS3		1.16802	1.00449	1.1628
YLR178C	TFS1		1.22454	1.05188	1.16414
YLL052C	AQY2		1.0288	0.88287	1.16529
YLR283W	YLR283W		1.09986	0.94003	1.17003
YLR353W	BUD8		1.15606	0.98737	1.17085
YLR296W	YLR296W		1.13825	0.97148	1.17167
YLR206W	ENT2		1.26625	1.07978	1.17269
YLR044C	PDC1		1.13457	0.96728	1.17295
YLR193C	UPS1		0.99442	0.84259	1.18019
YLR375W	STP3		1.15983	0.97936	1.18427
YLR089C	ALT1		1.07222	0.9024	1.18819
YLR289W	GUF1		1.13426	0.9545	1.18833
YLR109W	AHP1		1.23591	1.03787	1.19081
YLR012C	YLR012C		1.20595	1.0119	1.19177
YLR136C	TIS11		1.15069	0.96505	1.19236
YLR041W	YLR041W		1.17155	0.9813	1.19388
YLR306W	UBC12		1.15595	0.96113	1.2027
YLR290C	YLR290C		1.12441	0.9343	1.20348
YLR224W	YLR224W		1.27191	1.04901	1.21249
YLR099C	ICT1		1.21851	0.9974	1.22169
YLR380W	CSR1		1.27203	1.03168	1.23297
YLR151C	PCD1		1.23105	0.99805	1.23346
YLR211C	YLR211C		1.20222	0.97456	1.2336
YLR031W	YLR031W		1.23121	0.99521	1.23714
YLR332W	MID2		1.28402	1.03546	1.24005
YLR092W	SUL2		1.16263	0.9361	1.24199
YLR174W	IDP2		1.21194	0.96208	1.25971
YLR168C	UPS2		1.26197	0.98561	1.28039
YLR021W	IRC25		0.9945	0.76953	1.29235
YLR341W	SPO77		1.2286	0.93935	1.30793
YLR149C	YLR149C		1.37707	1.00263	1.37346
YLR239C	LIP2		0.81347	0.56721	1.43416
YLR038C	COX12		0.17082	0.11564	1.47717
YLR393W	ATP10		0.79494	0.53499	1.4859
YLR131C	ACE2		1.96078	1.30997	1.49681

[truncated: 5 more sheets: S2 P10, S2 P11, S2 P12, S2 P13, S2 P14]
