# Supplementary material for: A Genome-Wide Screen with Nicotinamide to Identify Sirtuin-Dependent Pathways in Saccharomyces cerevisiae
Source: G3 (Bethesda). 2015 Dec 7;6(2):485–94. doi: 10.1534/g3.115.022244 (PMC4751566; doi:10.1534/g3.115.022244)
Supplement: Supporting Information [file supp_g3.115.022244_TableS4.xlsx]

## Sheet: Unique
Genes that have not been previously reported in YeastMine to display negative interactions with sirtuins identified in our screen
GOS1
SMI1
SRB2
BUB1
FBP26
LAS21
SWF1
VPS53
UBP3
YDR455C
HHY1
RAD51
BST1
SPF1
RPO41
PER1
YJL175W
SHE4
TLG2
COG8
YMR031W-A
YNL171C
COG6
CPS1
JHD2
MNN10
SPT3
SWI4
SNX4
ASC1
COG7
VAM7
CKB1
LEA1
VPS1
ERG3

## Sheet: Reported
All negative/synthetic sick/synthetic lethal interactions with sirtuin deletions reported in YeastMine
ACT1	HST1	Genetic	Negative Genetic	Costanzo M, et al. (2010) PMID:20093466
BDF1	HST1	Genetic	Synthetic Growth Defect	Lin YY, et al. (2008) PMID:18676811
BEM1	HST1	Genetic	Negative Genetic	Costanzo M, et al. (2010) PMID:20093466
CDC11	HST1	Genetic	Negative Genetic	Costanzo M, et al. (2010) PMID:20093466
CDC6	HST1	Genetic	Synthetic Growth Defect	Rizzardi LF, et al. (2012) PMID:22851644
CLA4	HST1	Genetic	Synthetic Growth Defect	Pan X, et al. (2006) PMID:16487579
CSF1	HST1	Genetic	Negative Genetic	Collins SR, et al. (2007) PMID:17314980
DAN4	HST1	Genetic	Negative Genetic	Costanzo M, et al. (2010) PMID:20093466
DYN1	HST1	Genetic	Negative Genetic	Costanzo M, et al. (2010) PMID:20093466
ELP2	HST1	Genetic	Negative Genetic	Collins SR, et al. (2007) PMID:17314980
ESC2	HST1	Genetic	Synthetic Growth Defect	Tong AH, et al. (2004) PMID:14764870
GLC7	HST1	Genetic	Negative Genetic	Costanzo M, et al. (2010) PMID:20093466
LCB5	HST1	Genetic	Negative Genetic	Costanzo M, et al. (2010) PMID:20093466
LDB7	HST1	Genetic	Synthetic Growth Defect	Lin YY, et al. (2008) PMID:18676811
LSM7	HST1	Genetic	Negative Genetic	Collins SR, et al. (2007) PMID:17314980
LTE1	HST1	Genetic	Synthetic Growth Defect	Ye P, et al. (2005) PMID:16729061
LYS20	HST1	Genetic	Negative Genetic	Costanzo M, et al. (2010) PMID:20093466
NRG1	HST1	Genetic	Negative Genetic	Costanzo M, et al. (2010) PMID:20093466
ORC2	HST1	Genetic	Synthetic Lethality	Suter B, et al. (2004) PMID:15238513
ORC5	HST1	Genetic	Synthetic Lethality	Suter B, et al. (2004) PMID:15238513
PSD1	HST1	Genetic	Negative Genetic	Costanzo M, et al. (2010) PMID:20093466
RAD27	HST1	Genetic	Synthetic Lethality	Tong AH, et al. (2001) PMID:11743205
REI1	HST1	Genetic	Negative Genetic	Costanzo M, et al. (2010) PMID:20093466
RFA2	HST1	Genetic	Negative Genetic	Collins SR, et al. (2007) PMID:17314980
RGP1	HST1	Genetic	Negative Genetic	Collins SR, et al. (2007) PMID:17314980
RIC1	HST1	Genetic	Negative Genetic	Collins SR, et al. (2007) PMID:17314980
RMA1	HST1	Genetic	Negative Genetic	Costanzo M, et al. (2010) PMID:20093466
RRP6	HST1	Genetic	Negative Genetic	Zheng J, et al. (2010) PMID:20959818
RSC1	HST1	Genetic	Synthetic Growth Defect	Lin YY, et al. (2008) PMID:18676811
RTT109	HST1	Genetic	Synthetic Growth Defect	Fillingham J, et al. (2008) PMID:18458063
SET2	HST1	Genetic	Synthetic Growth Defect	Krogan NJ, et al. (2003) PMID:12773564
SIN3	HST1	Genetic	Negative Genetic	Zheng J, et al. (2010) PMID:20959818
SIR2	HST1	Genetic	Synthetic Growth Defect	Liu B, et al. (2010) PMID:20141839
STB1	HST1	Genetic	Negative Genetic	Costanzo M, et al. (2010) PMID:20093466
TCO89	HST1	Genetic	Negative Genetic	Costanzo M, et al. (2010) PMID:20093466
VID22	HST1	Genetic	Negative Genetic	Zheng J, et al. (2010) PMID:20959818
VRP1	HST1	Genetic	Negative Genetic	Costanzo M, et al. (2010) PMID:20093466
WHI2	HST1	Genetic	Synthetic Growth Defect	Tong AH, et al. (2004) PMID:14764870
YPT6	HST1	Genetic	Negative Genetic	Zheng J, et al. (2010) PMID:20959818
BUD21	HST2	Genetic	Synthetic Growth Defect	Liu B, et al. (2010)PMID:20141839
CDC28	HST2	Genetic	Synthetic Growth Defect	Chymkowitch P, et al. (2012)PMID:22689984
CTF4	HST2	Genetic	Synthetic Growth Defect	Liu B, et al. (2010)PMID:20141839
GIS4	HST2	Genetic	Synthetic Growth Defect	Liu B, et al. (2010)PMID:20141839
GRS1	HST2	Genetic	Synthetic Growth Defect	Liu B, et al. (2010)PMID:20141839
HAT1	HST2	Genetic	Synthetic Growth Defect	Lin YY, et al. (2008) PMID:18676811
HBT1	HST2	Genetic	Synthetic Growth Defect	Liu B, et al. (2010)PMID:20141839
LSM6	HST2	Genetic	Negative Genetic	Collins SR, et al. (2007) PMID:17314980
MED7	HST2	Genetic	Synthetic Growth Defect	Zhu X, et al. (2011) PMID:21742760
MSC1	HST2	Genetic	Negative Genetic	Costanzo M, et al. (2010) PMID:20093466
NCS6	HST2	Genetic	Negative Genetic	Costanzo M, et al. (2010) PMID:20093466
PPG1	HST2	Genetic	Synthetic Growth Defect	Liu B, et al. (2010)PMID:20141839
RLF2	HST2	Genetic	Negative Genetic	Collins SR, et al. (2007) PMID:17314980
RPL16B	HST2	Genetic	Synthetic Growth Defect	Liu B, et al. (2010)PMID:20141839
RPL43A	HST2	Genetic	Synthetic Growth Defect	Liu B, et al. (2010)PMID:20141839
RPL8B	HST2	Genetic	Synthetic Growth Defect	Liu B, et al. (2010)PMID:20141839
SIN4	HST2	Genetic	Negative Genetic	Costanzo M, et al. (2010) PMID:20093466
SIR1	HST2	Genetic	Synthetic Growth Defect	Liu B, et al. (2010)PMID:20141839
SIT1	HST2	Genetic	Synthetic Growth Defect	Liu B, et al. (2010)PMID:20141839
SNT1	HST2	Genetic	Synthetic Growth Defect	Liu B, et al. (2010)PMID:20141839
SPS4	HST2	Genetic	Synthetic Growth Defect	Liu B, et al. (2010)PMID:20141839
SRO7	HST2	Genetic	Synthetic Growth Defect	Liu B, et al. (2010)PMID:20141839
TIM18	HST2	Genetic	Synthetic Growth Defect	Liu B, et al. (2010)PMID:20141839
VAM3	HST2	Genetic	Synthetic Growth Defect	Liu B, et al. (2010)PMID:20141839
VPS8	HST2	Genetic	Synthetic Growth Defect	Liu B, et al. (2010)PMID:20141839
YGR021W	HST2	Genetic	Negative Genetic	Costanzo M, et al. (2010) PMID:20093466
YME1	HST2	Genetic	Synthetic Lethality	Liu B, et al. (2010)PMID:20141839
ACS2	HST3	Genetic	Synthetic Growth Defect	Lin YY, et al. (2008) PMID:18676811
AIM33	HST3	Genetic	Negative Genetic	Costanzo M, et al. (2010) PMID:20093466
AMD1	HST3	Genetic	Negative Genetic	Costanzo M, et al. (2010) PMID:20093466
ARP4	HST3	Genetic	Negative Genetic	Collins SR, et al. (2007) PMID:17314980
BGL2	HST3	Genetic	Negative Genetic	Costanzo M, et al. (2010) PMID:20093466
BRE5	HST3	Genetic	Negative Genetic	Collins SR, et al. (2007) PMID:17314980
CCS1	HST3	Genetic	Synthetic Growth Defect	Pan X, et al. (2006) PMID:16487579
CDC11	HST3	Genetic	Negative Genetic	Costanzo M, et al. (2010) PMID:20093466
CDC4	HST3	Genetic	Synthetic Growth Defect	Edenberg ER, et al. (2014) PMID:24715726
CDC45	HST3	Genetic	Negative Genetic	Costanzo M, et al. (2010) PMID:20093466
CDC6	HST3	Genetic	Synthetic Growth Defect	Rizzardi LF, et al. (2012) PMID:22851644
CHD1	HST3	Genetic	Negative Genetic	Costanzo M, et al. (2010) PMID:20093466
CIK1	HST3	Genetic	Negative Genetic	Collins SR, et al. (2007) PMID:17314980
CKA2	HST3	Genetic	Negative Genetic	Collins SR, et al. (2007) PMID:17314980
CLB2	HST3	Genetic	Synthetic Growth Defect	Pan X, et al. (2006) PMID:16487579
CMK2	HST3	Genetic	Negative Genetic	Bandyopadhyay S, et al. (2010) PMID:21127252
CPR1	HST3	Genetic	Negative Genetic	Collins SR, et al. (2007) PMID:17314980
CPR8	HST3	Genetic	Negative Genetic	Costanzo M, et al. (2010) PMID:20093466
CPR8	HST3	Genetic	Negative Genetic	Costanzo M, et al. (2010) PMID:20093466
CSE2	HST3	Genetic	Negative Genetic	Collins SR, et al. (2007) PMID:17314980
CSG2	HST3	Genetic	Negative Genetic	Costanzo M, et al. (2010) PMID:20093466
CSM3	HST3	Genetic	Negative Genetic	Collins SR, et al. (2007) PMID:17314980
DBP7	HST3	Genetic	Negative Genetic	Costanzo M, et al. (2010) PMID:20093466
DEG1	HST3	Genetic	Negative Genetic	Collins SR, et al. (2007) PMID:17314980
DIA2	HST3	Genetic	Synthetic Growth Defect	Lin YY, et al. (2008) PMID:18676811
DPB11	HST3	Genetic	Negative Genetic	Collins SR, et al. (2007) PMID:17314980
DPB3	HST3	Genetic	Negative Genetic	Collins SR, et al. (2007) PMID:17314980
DPB4	HST3	Genetic	Negative Genetic	Costanzo M, et al. (2010) PMID:20093466
DUN1	HST3	Genetic	Synthetic Lethality	Celic I, et al. (2008) PMID:18579506
EAF1	HST3	Genetic	Synthetic Lethality	Lin YY, et al. (2008) PMID:18676811
EOS1	HST3	Genetic	Negative Genetic	Costanzo M, et al. (2010) PMID:20093466
EPL1	HST3	Genetic	Synthetic Growth Defect	Lin YY, et al. (2008) PMID:18676811
ERR1	HST3	Genetic	Negative Genetic	Costanzo M, et al. (2010) PMID:20093466
ESA1	HST3	Genetic	Synthetic Growth Defect	Lin YY, et al. (2008) PMID:18676811
EUG1	HST3	Genetic	Negative Genetic	Costanzo M, et al. (2010) PMID:20093466
FAR3	HST3	Genetic	Negative Genetic	Costanzo M, et al. (2010) PMID:20093466
FKH2	HST3	Genetic	Negative Genetic	Bandyopadhyay S, et al. (2010) PMID:21127252
GPI16	HST3	Genetic	Negative Genetic	Costanzo M, et al. (2010) PMID:20093466
HSL1	HST3	Genetic	Negative Genetic	Costanzo M, et al. (2010) PMID:20093466
HST4	HST3	Genetic	Synthetic Lethality	Tong AH, et al. (2004) PMID:14764870
HTA1	HST3	Genetic	Negative Genetic	Costanzo M, et al. (2010) PMID:20093466
HYP2	HST3	Genetic	Negative Genetic	Costanzo M, et al. (2010) PMID:20093466
IME1	HST3	Genetic	Negative Genetic	Costanzo M, et al. (2010) PMID:20093466
IPK1	HST3	Genetic	Negative Genetic	Costanzo M, et al. (2010) PMID:20093466
KCH1	HST3	Genetic	Negative Genetic	Costanzo M, et al. (2010) PMID:20093466
KCS1	HST3	Genetic	Negative Genetic	Bandyopadhyay S, et al. (2010) PMID:21127252
LSM7	HST3	Genetic	Negative Genetic	Costanzo M, et al. (2010) PMID:20093466
MCD1	HST3	Genetic	Synthetic Lethality	Thaminy S, et al. (2007) PMID:17977840
MCM2	HST3	Genetic	Negative Genetic	Costanzo M, et al. (2010) PMID:20093466
MEC1	HST3	Genetic	Synthetic Lethality	Celic I, et al. (2008) PMID:18579506
MED1	HST3	Genetic	Negative Genetic	Costanzo M, et al. (2010) PMID:20093466
MED4	HST3	Genetic	Negative Genetic	Collins SR, et al. (2007) PMID:17314980
MET18	HST3	Genetic	Negative Genetic	Bandyopadhyay S, et al. (2010) PMID:21127252
MNE1	HST3	Genetic	Negative Genetic	Costanzo M, et al. (2010) PMID:20093466
MPH1	HST3	Genetic	Negative Genetic	Costanzo M, et al. (2010) PMID:20093466
MRC1	HST3	Genetic	Synthetic Lethality	Tong AH, et al. (2004) PMID:14764870
MRE11	HST3	Genetic	Synthetic Lethality	Celic I, et al. (2008) PMID:18579506
MSC1	HST3	Genetic	Synthetic Growth Defect	Pan X, et al. (2006) PMID:16487579
ORC2	HST3	Genetic	Synthetic Lethality	Suter B, et al. (2004) PMID:15238513
ORC3	HST3	Genetic	Negative Genetic	Costanzo M, et al. (2010) PMID:20093466
ORC5	HST3	Genetic	Synthetic Lethality	Suter B, et al. (2004) PMID:15238513
ORM2	HST3	Genetic	Negative Genetic	Collins SR, et al. (2007) PMID:17314980
PAU10	HST3	Genetic	Negative Genetic	Costanzo M, et al. (2010) PMID:20093466
PIG2	HST3	Genetic	Negative Genetic	Costanzo M, et al. (2010) PMID:20093466
POL1	HST3	Genetic	Negative Genetic	Costanzo M, et al. (2010) PMID:20093466
POL12	HST3	Genetic	Negative Genetic	Costanzo M, et al. (2010) PMID:20093466
POL2	HST3	Genetic	Synthetic Lethality	Celic I, et al. (2008) PMID:18579506
POL3	HST3	Genetic	Negative Genetic	Costanzo M, et al. (2010) PMID:20093466
POL30	HST3	Genetic	Negative Genetic	Collins SR, et al. (2007) PMID:17314980
POL32	HST3	Genetic	Synthetic Growth Defect	Pan X, et al. (2006) PMID:16487579
PPH3	HST3	Genetic	Negative Genetic	Costanzo M, et al. (2010) PMID:20093466
PPT2	HST3	Genetic	Negative Genetic	Costanzo M, et al. (2010) PMID:20093466
PRI1	HST3	Genetic	Negative Genetic	Collins SR, et al. (2007) PMID:17314980
PSF1	HST3	Genetic	Negative Genetic	Costanzo M, et al. (2010) PMID:20093466
RAD27	HST3	Genetic	Synthetic Lethality	Tong AH, et al. (2004) PMID:14764870
RAD50	HST3	Genetic	Synthetic Lethality	Celic I, et al. (2008) PMID:18579506
RAD52	HST3	Genetic	Synthetic Lethality	Celic I, et al. (2008) PMID:18579506
RAD9	HST3	Genetic	Synthetic Growth Defect	Thaminy S, et al. (2007) PMID:17977840
RFA1	HST3	Genetic	Negative Genetic	Collins SR, et al. (2007) PMID:17314980
RFA2	HST3	Genetic	Negative Genetic	Collins SR, et al. (2007) PMID:17314980
RMI1	HST3	Genetic	Negative Genetic	Collins SR, et al. (2007) PMID:17314980
RML2	HST3	Genetic	Negative Genetic	Costanzo M, et al. (2010) PMID:20093466
RPL19B	HST3	Genetic	Negative Genetic	Costanzo M, et al. (2010) PMID:20093466
RPN6	HST3	Genetic	Negative Genetic	Collins SR, et al. (2007) PMID:17314980
RSC1	HST3	Genetic	Synthetic Growth Defect	Lin YY, et al. (2008) PMID:18676811
RSC6	HST3	Genetic	Negative Genetic	Collins SR, et al. (2007) PMID:17314980
RSC9	HST3	Genetic	Negative Genetic	Collins SR, et al. (2007) PMID:17314980
RTG3	HST3	Genetic	Negative Genetic	Bandyopadhyay S, et al. (2010) PMID:21127252
RTT105	HST3	Genetic	Negative Genetic	Collins SR, et al. (2007) PMID:17314980
RVS161	HST3	Genetic	Negative Genetic	Costanzo M, et al. (2010) PMID:20093466
RVS167	HST3	Genetic	Negative Genetic	Costanzo M, et al. (2010) PMID:20093466
SAE2	HST3	Genetic	Negative Genetic	Costanzo M, et al. (2010) PMID:20093466
SEC28	HST3	Genetic	Negative Genetic	Costanzo M, et al. (2010) PMID:20093466
SFH1	HST3	Genetic	Negative Genetic	Costanzo M, et al. (2010) PMID:20093466
SGF11	HST3	Genetic	Negative Genetic	Costanzo M, et al. (2010) PMID:20093466
SGF73	HST3	Genetic	Negative Genetic	Costanzo M, et al. (2010) PMID:20093466
SGS1	HST3	Genetic	Synthetic Growth Defect	Pan X, et al. (2006) PMID:16487579
SIC1	HST3	Genetic	Synthetic Lethality	Pan X, et al. (2006) PMID:16487579
SIN3	HST3	Genetic	Negative Genetic	Collins SR, et al. (2007) PMID:17314980
SIR2	HST3	Genetic	Synthetic Growth Defect	Liu B, et al. (2010) PMID:20141839
SLX4	HST3	Genetic	Synthetic Lethality	Celic I, et al. (2008) PMID:18579506
SLX5	HST3	Genetic	Negative Genetic	Costanzo M, et al. (2010) PMID:20093466
SML1	HST3	Genetic	Synthetic Lethality	Celic I, et al. (2008) PMID:18579506
SPH1	HST3	Genetic	Negative Genetic	Costanzo M, et al. (2010) PMID:20093466
SPT21	HST3	Genetic	Negative Genetic	Costanzo M, et al. (2010) PMID:20093466
SRS2	HST3	Genetic	Synthetic Lethality	Celic I, et al. (2008) PMID:18579506
SSD1	HST3	Genetic	Negative Genetic	Collins SR, et al. (2007) PMID:17314980
SUS1	HST3	Genetic	Negative Genetic	Costanzo M, et al. (2010) PMID:20093466
SWC4	HST3	Genetic	Synthetic Growth Defect	Lin YY, et al. (2008) PMID:18676811
SWI5	HST3	Genetic	Negative Genetic	Costanzo M, et al. (2010) PMID:20093466
TAF1	HST3	Genetic	Synthetic Lethality	van Pel DM, et al. (2013) PMID:23390603
TAF12	HST3	Genetic	Negative Genetic	Collins SR, et al. (2007) PMID:17314980
TAF14	HST3	Genetic	Negative Genetic	Collins SR, et al. (2007) PMID:17314980
TAF5	HST3	Genetic	Negative Genetic	Costanzo M, et al. (2010) PMID:20093466
TAF6	HST3	Genetic	Negative Genetic	Costanzo M, et al. (2010) PMID:20093466
TAF8	HST3	Genetic	Negative Genetic	Costanzo M, et al. (2010) PMID:20093466
TAF9	HST3	Genetic	Negative Genetic	Collins SR, et al. (2007) PMID:17314980
TCP1	HST3	Genetic	Negative Genetic	Costanzo M, et al. (2010) PMID:20093466
TOF1	HST3	Genetic	Negative Genetic	Collins SR, et al. (2007) PMID:17314980
TOM1	HST3	Genetic	Negative Genetic	Costanzo M, et al. (2010) PMID:20093466
TOP1	HST3	Genetic	Negative Genetic	Collins SR, et al. (2007) PMID:17314980
TOP3	HST3	Genetic	Negative Genetic	Collins SR, et al. (2007) PMID:17314980
UBP8	HST3	Genetic	Negative Genetic	Collins SR, et al. (2007) PMID:17314980
VIP1	HST3	Genetic	Negative Genetic	Costanzo M, et al. (2010) PMID:20093466
VMA9	HST3	Genetic	Negative Genetic	Costanzo M, et al. (2010) PMID:20093466
WHI5	HST3	Genetic	Synthetic Growth Defect	Pan X, et al. (2006) PMID:16487579
XRS2	HST3	Genetic	Synthetic Lethality	Celic I, et al. (2008) PMID:18579506
YAF9	HST3	Genetic	Negative Genetic	Collins SR, et al. (2007) PMID:17314980
YEA6	HST3	Genetic	Negative Genetic	Costanzo M, et al. (2010) PMID:20093466
YJR120W	HST3	Genetic	Negative Genetic	Costanzo M, et al. (2010) PMID:20093466
YNG2	HST3	Genetic	Synthetic Growth Defect	Lin YY, et al. (2008) PMID:18676811
ACS2	HST4	Genetic	Synthetic Growth Defect	Lin YY, et al. (2008) PMID:18676811
ARP1	HST4	Genetic	Synthetic Lethality	Schoner D, et al. (2008) PMID:18194531
BDF1	HST4	Genetic	Synthetic Growth Defect	Lin YY, et al. (2008) PMID:18676811
BRF1	HST4	Genetic	Negative Genetic	Collins SR, et al. (2007) PMID:17314980
CAC2	HST4	Genetic	Negative Genetic	Collins SR, et al. (2007) PMID:17314980
CDC45	HST4	Genetic	Synthetic Lethality	Celic I, et al. (2008) PMID:18579506
DIA2	HST4	Genetic	Negative Genetic	Costanzo M, et al. (2010)PMID:20093466
DUN1	HST4	Genetic	Synthetic Lethality	Celic I, et al. (2008) PMID:18579506
EOS1	HST4	Genetic	Negative Genetic	Costanzo M, et al. (2010)PMID:20093466
FUS3	HST4	Genetic	Negative Genetic	Collins SR, et al. (2007) PMID:17314980
HST3	HST4	Genetic	Synthetic Growth Defect	Lin YY, et al. (2008) PMID:18676811
MEC1	HST4	Genetic	Synthetic Lethality	Celic I, et al. (2008) PMID:18579506
MRC1	HST4	Genetic	Negative Genetic	Costanzo M, et al. (2010)PMID:20093466
MRE11	HST4	Genetic	Synthetic Lethality	Celic I, et al. (2008) PMID:18579506
MUB1	HST4	Genetic	Negative Genetic	Costanzo M, et al. (2010)PMID:20093466
PGD1	HST4	Genetic	Negative Genetic	Collins SR, et al. (2007) PMID:17314980
POL12	HST4	Genetic	Negative Genetic	Costanzo M, et al. (2010)PMID:20093466
POL2	HST4	Genetic	Synthetic Lethality	Celic I, et al. (2008) PMID:18579506
POL3	HST4	Genetic	Negative Genetic	Costanzo M, et al. (2010)PMID:20093466
POL30	HST4	Genetic	Synthetic Lethality	Celic I, et al. (2008) PMID:18579506
POL32	HST4	Genetic	Negative Genetic	Costanzo M, et al. (2010)PMID:20093466
PRI1	HST4	Genetic	Negative Genetic	Collins SR, et al. (2007) PMID:17314980
RAD50	HST4	Genetic	Synthetic Lethality	Celic I, et al. (2008) PMID:18579506
RAD52	HST4	Genetic	Synthetic Lethality	Celic I, et al. (2008) PMID:18579506
RAD9	HST4	Genetic	Negative Genetic	Collins SR, et al. (2007) PMID:17314980
ROX3	HST4	Genetic	Negative Genetic	Collins SR, et al. (2007) PMID:17314980
RPC31	HST4	Genetic	Negative Genetic	Collins SR, et al. (2007) PMID:17314980
RPL19B	HST4	Genetic	Negative Genetic	Costanzo M, et al. (2010)PMID:20093466
RSC1	HST4	Genetic	Synthetic Growth Defect	Lin YY, et al. (2008) PMID:18676811
RSC58	HST4	Genetic	Negative Genetic	Collins SR, et al. (2007) PMID:17314980
SEC22	HST4	Genetic	Negative Genetic	Collins SR, et al. (2007) PMID:17314980
SLX4	HST4	Genetic	Synthetic Growth Defect	Leung GP, et al. (2014) PMID:24700328
SLX5	HST4	Genetic	Negative Genetic	Costanzo M, et al. (2010)PMID:20093466
SML1	HST4	Genetic	Synthetic Lethality	Celic I, et al. (2008) PMID:18579506
SPT4	HST4	Genetic	Negative Genetic	Collins SR, et al. (2007) PMID:17314980
SRS2	HST4	Genetic	Synthetic Lethality	Celic I, et al. (2008) PMID:18579506
SSN8	HST4	Genetic	Negative Genetic	Collins SR, et al. (2007) PMID:17314980
TAF12	HST4	Genetic	Negative Genetic	Collins SR, et al. (2007) PMID:17314980
THP1	HST4	Genetic	Negative Genetic	Collins SR, et al. (2007) PMID:17314980
XRN1	HST4	Genetic	Negative Genetic	Costanzo M, et al. (2010) PMID:20093466
XRS2	HST4	Genetic	Synthetic Lethality	Celic I, et al. (2008)PMID:18579506
YKL069W	HST4	Genetic	Negative Genetic	Costanzo M, et al. (2010) PMID:20093466
ABP1	SIR2	Genetic	Synthetic Growth Defect	Liu B, et al. (2010) PMID:20141839
ACS2	SIR2	Genetic	Synthetic Growth Defect	Lin YY, et al. (2008) PMID:18676811
ACT1	SIR2	Genetic	Synthetic Growth Defect	Liu B, et al. (2010) PMID:20141839
AFI1	SIR2	Genetic	Synthetic Growth Defect	Liu B, et al. (2010) PMID:20141839
AGP1	SIR2	Genetic	Synthetic Growth Defect	Liu B, et al. (2010) PMID:20141839
AIP1	SIR2	Genetic	Synthetic Growth Defect	Liu B, et al. (2010) PMID:20141839
AIR1	SIR2	Genetic	Synthetic Growth Defect	Liu B, et al. (2010) PMID:20141839
AIR2	SIR2	Genetic	Synthetic Growth Defect	Liu B, et al. (2010) PMID:20141839
APQ12	SIR2	Genetic	Synthetic Growth Defect	Liu B, et al. (2010) PMID:20141839
ARG4	SIR2	Genetic	Synthetic Growth Defect	Liu B, et al. (2010) PMID:20141839
ARO1	SIR2	Genetic	Synthetic Growth Defect	Liu B, et al. (2010) PMID:20141839
ASF1	SIR2	Genetic	Synthetic Growth Defect	Lu PY and Kobor MS (2014) PMID:24578349
ATG8	SIR2	Genetic	Synthetic Growth Defect	Liu B, et al. (2010) PMID:20141839
BEM1	SIR2	Genetic	Synthetic Growth Defect	Liu B, et al. (2010) PMID:20141839
BIM1	SIR2	Genetic	Synthetic Growth Defect	Liu B, et al. (2010) PMID:20141839
BNI1	SIR2	Genetic	Synthetic Growth Defect	Liu B, et al. (2010) PMID:20141839
BUB3	SIR2	Genetic	Synthetic Growth Defect	Liu B, et al. (2010) PMID:20141839
BUD6	SIR2	Genetic	Synthetic Growth Defect	Liu B, et al. (2010) PMID:20141839
CAC2	SIR2	Genetic	Synthetic Growth Defect	Liu B, et al. (2010) PMID:20141839
CDC13	SIR2	Genetic	Synthetic Growth Defect	Greenall A, et al. (2008) PMID:18828915
CDC28	SIR2	Genetic	Synthetic Growth Defect	Chymkowitch P, et al. (2012) PMID:22689984
CGR1	SIR2	Genetic	Synthetic Growth Defect	Liu B, et al. (2010) PMID:20141839
CLN2	SIR2	Genetic	Synthetic Growth Defect	Liu B, et al. (2010) PMID:20141839
CRN1	SIR2	Genetic	Synthetic Growth Defect	Liu B, et al. (2010) PMID:20141839
CTF4	SIR2	Genetic	Synthetic Growth Defect	Liu B, et al. (2010) PMID:20141839
DBF2	SIR2	Genetic	Synthetic Growth Defect	Liu B, et al. (2010) PMID:20141839
DCC1	SIR2	Genetic	Synthetic Growth Defect	Dixon SJ, et al. (2008) PMID:18931302
DEP1	SIR2	Genetic	Synthetic Growth Defect	Liu B, et al. (2010) PMID:20141839
EAF1	SIR2	Genetic	Synthetic Growth Defect	Liu B, et al. (2010) PMID:20141839
EAP1	SIR2	Genetic	Synthetic Growth Defect	Liu B, et al. (2010) PMID:20141839
ELP4	SIR2	Genetic	Synthetic Growth Defect	Liu B, et al. (2010) PMID:20141839
EPL1	SIR2	Genetic	Synthetic Growth Defect	Lin YY, et al. (2008) PMID:18676811
ESA1	SIR2	Genetic	Synthetic Growth Defect	Lin YY, et al. (2008) PMID:18676811
EST1	SIR2	Genetic	Synthetic Growth Defect	Liu B, et al. (2010) PMID:20141839
EST2	SIR2	Genetic	Synthetic Growth Defect	Chen XF, et al. (2009) PMID:19557187
FOB1	SIR2	Genetic	Synthetic Growth Defect	Chen XF, et al. (2009) PMID:19557187
GCS1	SIR2	Genetic	Synthetic Growth Defect	Liu B, et al. (2010) PMID:20141839
GIM4	SIR2	Genetic	Synthetic Growth Defect	Dixon SJ, et al. (2008) PMID:18931302
HDA1	SIR2	Genetic	Synthetic Growth Defect	Liu B, et al. (2010) PMID:20141839
HRB1	SIR2	Genetic	Synthetic Growth Defect	Liu B, et al. (2010) PMID:20141839
HST1	SIR2	Genetic	Synthetic Growth Defect	Liu B, et al. (2010) PMID:20141839
HST3	SIR2	Genetic	Synthetic Growth Defect	Liu B, et al. (2010) PMID:20141839
HTZ1	SIR2	Genetic	Synthetic Growth Defect	Liu B, et al. (2010) PMID:20141839
HXK2	SIR2	Genetic	Synthetic Growth Defect	Liu B, et al. (2010) PMID:20141839
IES1	SIR2	Genetic	Synthetic Growth Defect	Liu B, et al. (2010) PMID:20141839
IES2	SIR2	Genetic	Synthetic Growth Defect	Liu B, et al. (2010) PMID:20141839
INP52	SIR2	Genetic	Synthetic Growth Defect	Liu B, et al. (2010) PMID:20141839
JJJ1	SIR2	Genetic	Synthetic Growth Defect	Liu B, et al. (2010) PMID:20141839
KIP1	SIR2	Genetic	Synthetic Growth Defect	Liu B, et al. (2010) PMID:20141839
LAG1	SIR2	Genetic	Synthetic Growth Defect	Liu B, et al. (2010) PMID:20141839
LRP1	SIR2	Genetic	Synthetic Growth Defect	Liu B, et al. (2010) PMID:20141839
MDM12	SIR2	Genetic	Synthetic Growth Defect	Liu B, et al. (2010) PMID:20141839
MEH1	SIR2	Genetic	Synthetic Growth Defect	Liu B, et al. (2010) PMID:20141839
MEK1	SIR2	Genetic	Synthetic Growth Defect	Liu B, et al. (2010) PMID:20141839
MET18	SIR2	Genetic	Synthetic Growth Defect	Liu B, et al. (2010) PMID:20141839
MIP6	SIR2	Genetic	Synthetic Growth Defect	Liu B, et al. (2010) PMID:20141839
MLP1	SIR2	Genetic	Synthetic Growth Defect	Liu B, et al. (2010) PMID:20141839
MMS22	SIR2	Genetic	Synthetic Growth Defect	Liu B, et al. (2010) PMID:20141839
MRM2	SIR2	Genetic	Synthetic Growth Defect	Liu B, et al. (2010) PMID:20141839
MSB3	SIR2	Genetic	Synthetic Growth Defect	Liu B, et al. (2010) PMID:20141839
MSB4	SIR2	Genetic	Synthetic Growth Defect	Liu B, et al. (2010) PMID:20141839
MSC1	SIR2	Genetic	Synthetic Growth Defect	Liu B, et al. (2010) PMID:20141839
MYO2	SIR2	Genetic	Synthetic Growth Defect	Liu B, et al. (2010) PMID:20141839
NOP16	SIR2	Genetic	Synthetic Growth Defect	Liu B, et al. (2010) PMID:20141839
NPT1	SIR2	Genetic	Synthetic Lethality	Lu SP, et al. (2009) PMID:19416965
NRK1	SIR2	Genetic	Synthetic Lethality	Lu SP, et al. (2009) PMID:19416965
NUP100	SIR2	Genetic	Synthetic Growth Defect	Liu B, et al. (2010) PMID:20141839
NUP133	SIR2	Genetic	Synthetic Growth Defect	Liu B, et al. (2010) PMID:20141839
NUP188	SIR2	Genetic	Synthetic Growth Defect	Liu B, et al. (2010) PMID:20141839
NUP2	SIR2	Genetic	Synthetic Growth Defect	Liu B, et al. (2010) PMID:20141839
NUP53	SIR2	Genetic	Synthetic Growth Defect	Liu B, et al. (2010) PMID:20141839
OCA4	SIR2	Genetic	Synthetic Growth Defect	Liu B, et al. (2010) PMID:20141839
OCA5	SIR2	Genetic	Synthetic Growth Defect	Liu B, et al. (2010) PMID:20141839
OCA6	SIR2	Genetic	Synthetic Growth Defect	Liu B, et al. (2010) PMID:20141839
PBY1	SIR2	Genetic	Synthetic Growth Defect	Liu B, et al. (2010) PMID:20141839
PEA2	SIR2	Genetic	Synthetic Growth Defect	Liu B, et al. (2010) PMID:20141839
PHO88	SIR2	Genetic	Synthetic Growth Defect	Liu B, et al. (2010) PMID:20141839
PKP2	SIR2	Genetic	Synthetic Growth Defect	Liu B, et al. (2010) PMID:20141839
POP2	SIR2	Genetic	Synthetic Growth Defect	Samanfar B, et al. (2013) PMID:23467670
RAD55	SIR2	Genetic	Synthetic Growth Defect	Liu B, et al. (2010) PMID:20141839
RAD57	SIR2	Genetic	Synthetic Growth Defect	Liu B, et al. (2010) PMID:20141839
RCR2	SIR2	Genetic	Synthetic Growth Defect	Liu B, et al. (2010) PMID:20141839
RHO3	SIR2	Genetic	Synthetic Growth Defect	Liu B, et al. (2010) PMID:20141839
RIM20	SIR2	Genetic	Synthetic Growth Defect	Liu B, et al. (2010) PMID:20141839
RIM21	SIR2	Genetic	Synthetic Growth Defect	Liu B, et al. (2010) PMID:20141839
RMR1	SIR2	Genetic	Synthetic Growth Defect	Liu B, et al. (2010) PMID:20141839
ROM2	SIR2	Genetic	Synthetic Growth Defect	Liu B, et al. (2010) PMID:20141839
RPS11A	SIR2	Genetic	Synthetic Growth Defect	Liu B, et al. (2010) PMID:20141839
RPS23B	SIR2	Genetic	Synthetic Growth Defect	Liu B, et al. (2010) PMID:20141839
RRP6	SIR2	Genetic	Synthetic Growth Defect	Liu B, et al. (2010) PMID:20141839
RRP8	SIR2	Genetic	Synthetic Growth Defect	Liu B, et al. (2010) PMID:20141839
RSN1	SIR2	Genetic	Synthetic Growth Defect	Dixon SJ, et al. (2008) PMID:18931302
RTN1	SIR2	Genetic	Synthetic Growth Defect	Liu B, et al. (2010) PMID:20141839
RTT109	SIR2	Genetic	Synthetic Growth Defect	Liu B, et al. (2010) PMID:20141839
RVS161	SIR2	Genetic	Synthetic Growth Defect	Liu B, et al. (2010) PMID:20141839
SAC3	SIR2	Genetic	Synthetic Growth Defect	Liu B, et al. (2010) PMID:20141839
SAS2	SIR2	Genetic	Synthetic Growth Defect	Meijsing SH and Ehrenhofer-Murray AE (2001) PMID:11731480
SGF73	SIR2	Genetic	Synthetic Growth Defect	Liu B, et al. (2010) PMID:20141839
SHE1	SIR2	Genetic	Synthetic Growth Defect	Liu B, et al. (2010) PMID:20141839
SLX5	SIR2	Genetic	Synthetic Growth Defect	Darst RP, et al. (2008) PMID:18086879
SLX8	SIR2	Genetic	Synthetic Growth Defect	Liu B, et al. (2010) PMID:20141839
SLX9	SIR2	Genetic	Synthetic Growth Defect	Liu B, et al. (2010) PMID:20141839
SNT1	SIR2	Genetic	Synthetic Growth Defect	Dixon SJ, et al. (2008) PMID:18931302
SOD2	SIR2	Genetic	Synthetic Growth Defect	Liu B, et al. (2010) PMID:20141839
SPH1	SIR2	Genetic	Synthetic Growth Defect	Liu B, et al. (2010) PMID:20141839
SPR28	SIR2	Genetic	Synthetic Growth Defect	Liu B, et al. (2010) PMID:20141839
SRO9	SIR2	Genetic	Synthetic Growth Defect	Liu B, et al. (2010) PMID:20141839
SSA2	SIR2	Genetic	Synthetic Growth Defect	Liu B, et al. (2010) PMID:20141839
SSD1	SIR2	Genetic	Synthetic Growth Defect	Liu B, et al. (2010) PMID:20141839
SSK2	SIR2	Genetic	Synthetic Growth Defect	Liu B, et al. (2010) PMID:20141839
STE50	SIR2	Genetic	Synthetic Growth Defect	Liu B, et al. (2010) PMID:20141839
SUM1	SIR2	Genetic	Synthetic Growth Defect	Rine LN (2001) PMID:11316790
SUR1	SIR2	Genetic	Synthetic Growth Defect	Liu B, et al. (2010) PMID:20141839
SVP26	SIR2	Genetic	Synthetic Growth Defect	Liu B, et al. (2010) PMID:20141839
SWC5	SIR2	Genetic	Synthetic Growth Defect	Liu B, et al. (2010) PMID:20141839
SWE1	SIR2	Genetic	Synthetic Growth Defect	Liu B, et al. (2010) PMID:20141839
SWI6	SIR2	Genetic	Synthetic Growth Defect	Liu B, et al. (2010) PMID:20141839
SWR1	SIR2	Genetic	Synthetic Growth Defect	Liu B, et al. (2010) PMID:20141839
THP3	SIR2	Genetic	Synthetic Growth Defect	Liu B, et al. (2010) PMID:20141839
TIF2	SIR2	Genetic	Synthetic Growth Defect	Liu B, et al. (2010) PMID:20141839
TIM18	SIR2	Genetic	Synthetic Growth Defect	Liu B, et al. (2010) PMID:20141839
TIR1	SIR2	Genetic	Synthetic Growth Defect	Liu B, et al. (2010) PMID:20141839
TOF1	SIR2	Genetic	Synthetic Growth Defect	Liu B, et al. (2010) PMID:20141839
TOP1	SIR2	Genetic	Synthetic Growth Defect	Dixon SJ, et al. (2008) PMID:18931302
TPK1	SIR2	Genetic	Synthetic Growth Defect	Liu B, et al. (2010) PMID:20141839
TSA1	SIR2	Genetic	Synthetic Growth Defect	Molin M, et al. (2011) PMID:21884982
TWF1	SIR2	Genetic	Synthetic Growth Defect	Liu B, et al. (2010) PMID:20141839
ULP2	SIR2	Genetic	Synthetic Lethality	Darst RP, et al. (2008) PMID:18086879
VAM10	SIR2	Genetic	Synthetic Growth Defect	Liu B, et al. (2010) PMID:20141839
VHS3	SIR2	Genetic	Synthetic Growth Defect	Liu B, et al. (2010) PMID:20141839
VID22	SIR2	Genetic	Synthetic Growth Defect	Liu B, et al. (2010) PMID:20141839
VMA21	SIR2	Genetic	Synthetic Growth Defect	Liu B, et al. (2010) PMID:20141839
VPS38	SIR2	Genetic	Synthetic Growth Defect	Liu B, et al. (2010) PMID:20141839
VPS41	SIR2	Genetic	Synthetic Growth Defect	Liu B, et al. (2010) PMID:20141839
VPS5	SIR2	Genetic	Synthetic Growth Defect	Liu B, et al. (2010) PMID:20141839
VPS71	SIR2	Genetic	Synthetic Growth Defect	Liu B, et al. (2010) PMID:20141839
VRP1	SIR2	Genetic	Synthetic Growth Defect	Liu B, et al. (2010) PMID:20141839
XRS2	SIR2	Genetic	Synthetic Growth Defect	Liu B, et al. (2010) PMID:20141839
YAF9	SIR2	Genetic	Synthetic Growth Defect	Liu B, et al. (2010) PMID:20141839
YGL015C	SIR2	Genetic	Synthetic Growth Defect	Liu B, et al. (2010) PMID:20141839
YGL081W	SIR2	Genetic	Synthetic Growth Defect	Liu B, et al. (2010) PMID:20141839
YKU70	SIR2	Genetic	Synthetic Growth Defect	Dixon SJ, et al. (2008) PMID:18931302
YKU80	SIR2	Genetic	Synthetic Growth Defect	Dixon SJ, et al. (2008) PMID:18931302
YME1	SIR2	Genetic	Synthetic Growth Defect	Liu B, et al. (2010) PMID:20141839
YNG2	SIR2	Genetic	Synthetic Lethality	Lin YY, et al. (2008) PMID:18676811
YPT6	SIR2	Genetic	Synthetic Growth Defect	Liu B, et al. (2010) PMID:20141839

## Sheet: By Sirtuin
Genes identified in our screen that have been previously reported in YeastMine and their respective interactions with sirtuins
Gene	Sirtuin	Type	Assay	Reference	Found in each sirtuin
RIC1	HST1	Genetic	Negative Genetic	Collins SR, et al. (2007) PMID:17314980	2 unique neg
YPT6	HST1	Genetic	Negative Genetic	Collins SR, et al. (2007) PMID:17314980
YPT6	HST1	Genetic	Negative Genetic	Zheng J, et al. (2010) PMID:20959818
SWI6	HST1	Genetic	Positive Genetic	Costanzo M, et al. (2010) PMID:20093466
VAM3	HST2	Genetic	Synthetic Growth Defect	Liu B, et al. (2010)PMID:20141839	1 unique neg
MPH1	HST3	Genetic	Negative Genetic	Costanzo M, et al. (2010) PMID:20093466
POL32	HST3	Genetic	Negative Genetic	Collins SR, et al. (2007) PMID:17314980
POL32	HST3	Genetic	Negative Genetic	Costanzo M, et al. (2010) PMID:20093466
TOP3	HST3	Genetic	Negative Genetic	Collins SR, et al. (2007) PMID:17314980
RPL19B	HST3	Genetic	Negative Genetic	Costanzo M, et al. (2010) PMID:20093466
MRC1	HST3	Genetic	Negative Genetic	Collins SR, et al. (2007) PMID:17314980	10 unique neg
MRC1	HST3	Genetic	Negative Genetic	Costanzo M, et al. (2010) PMID:20093466
SLX5	HST3	Genetic	Negative Genetic	Costanzo M, et al. (2010) PMID:20093466
DPB3	HST3	Genetic	Negative Genetic	Collins SR, et al. (2007) PMID:17314980
DPB3	HST3	Genetic	Negative Genetic	Costanzo M, et al. (2010) PMID:20093466
PPH3	HST3	Genetic	Negative Genetic	Collins SR, et al. (2007) PMID:17314980
PPH3	HST3	Genetic	Negative Genetic	Costanzo M, et al. (2010) PMID:20093466
POL32	HST3	Genetic	Synthetic Growth Defect	Hanna M, et al. (2007) PMID:17681555
POL32	HST3	Genetic	Synthetic Growth Defect	Tong AH, et al. (2004) PMID:14764870
POL32	HST3	Genetic	Synthetic Growth Defect	Pan X, et al. (2006) PMID:16487579
MRC1	HST3	Genetic	Synthetic Growth Defect	Pan X, et al. (2006) PMID:16487579
DIA2	HST3	Genetic	Synthetic Growth Defect	Lin YY, et al. (2008) PMID:18676811
DPB3	HST3	Genetic	Synthetic Growth Defect	Pan X, et al. (2006) PMID:16487579
MRC1	HST3	Genetic	Synthetic Lethality	Tong AH, et al. (2004) PMID:14764870
DIA2	HST3	Genetic	Synthetic Lethality	Mimura S, et al. (2009) PMID:19910927
DIA2	HST3	Genetic	Synthetic Lethality	Pan X, et al. (2006) PMID:16487579
EAF1	HST3	Genetic	Synthetic Lethality	Lin YY, et al. (2008) PMID:18676811
POL32	HST4	Genetic	Negative Genetic	Costanzo M, et al. (2010)PMID:20093466	5 unique neg
POL32	HST4	Genetic	Negative Genetic	Collins SR, et al. (2007) PMID:17314980
RPL19B	HST4	Genetic	Negative Genetic	Costanzo M, et al. (2010)PMID:20093466
MRC1	HST4	Genetic	Negative Genetic	Costanzo M, et al. (2010)PMID:20093466
SLX5	HST4	Genetic	Negative Genetic	Costanzo M, et al. (2010)PMID:20093466
DIA2	HST4	Genetic	Negative Genetic	Costanzo M, et al. (2010)PMID:20093466
DIA2	HST4	Genetic	Synthetic Growth Defect	Lin YY, et al. (2008) PMID:18676811
DIA2	HST4	Genetic	Synthetic Lethality	Blake D, et al. (2006) PMID:16751663
MRC1	SIR2	Genetic	Phenotypic Enhancement	Mohanty BK, et al. (2009) PMID:19234097	8 unique neg
PAP2	SIR2	Genetic	Phenotypic Enhancement	Houseley J, et al. (2007) PMID:18007593
DPB3	SIR2	Genetic	Phenotypic Suppression	Delaney JR, et al. (2011) PMID:21902802
SLX5	SIR2	Genetic	Synthetic Growth Defect	Darst RP, et al. (2008) PMID:18086879
SLX5	SIR2	Genetic	Synthetic Growth Defect	Liu B, et al. (2010) PMID:20141839
SWI6	SIR2	Genetic	Synthetic Growth Defect	Liu B, et al. (2010) PMID:20141839
BUB3	SIR2	Genetic	Synthetic Growth Defect	Liu B, et al. (2010) PMID:20141839
VAM10	SIR2	Genetic	Synthetic Growth Defect	Liu B, et al. (2010) PMID:20141839
YPT6	SIR2	Genetic	Synthetic Growth Defect	Liu B, et al. (2010) PMID:20141839
HTZ1	SIR2	Genetic	Synthetic Growth Defect	Liu B, et al. (2010) PMID:20141839
EAF1	SIR2	Genetic	Synthetic Growth Defect	Lin YY, et al. (2008) PMID:18676811
EAF1	SIR2	Genetic	Synthetic Growth Defect	Liu B, et al. (2010) PMID:20141839
DBF2	SIR2	Genetic	Synthetic Growth Defect	Liu B, et al. (2010) PMID:20141839
MRC1	SIR2	Genetic	Synthetic Rescue	Hu F, et al. (2001) PMID:11331602
SLX5	SIR2	Physical	Reconstituted Complex	Darst RP, et al. (2008) PMID:18086879
SLX5	SIR2	Physical	Two-hybrid	Darst RP, et al. (2008) PMID:18086879

## Sheet: Homolog+Disease
Yeast Gene	Homolog	Description	Disease Phenotypes
GOS1	GOSR1	golgi SNAP receptor complex member 1	None
SMI1	FBXO3	F-box protein 3	None
BUB1	BUB1	BUB1 mitotic checkpoint serine/threonine kinase	None
BUB1	BUB1B	BUB1 mitotic checkpoint serine/threonine kinase B	MOSAIC VARIEGATED ANEUPLOIDY SYNDROME 1; MVA1
BUB1	BUB1B	BUB1 mitotic checkpoint serine/threonine kinase B	PREMATURE CHROMATID SEPARATION TRAIT; PCS
BUB1	BUB1B	BUB1 mitotic checkpoint serine/threonine kinase B	COLORECTAL CANCER; CRC
FBP26	PFKFB1	6-phosphofructo-2-kinase/fructose-2,6-biphosphatase 1	None
FBP26	PFKFB2	6-phosphofructo-2-kinase/fructose-2,6-biphosphatase 2	None
FBP26	PFKFB3	6-phosphofructo-2-kinase/fructose-2,6-biphosphatase 3	None
FBP26	PFKFB4	6-phosphofructo-2-kinase/fructose-2,6-biphosphatase 4	None
MPH1	FANCM	Fanconi anemia, complementation group M	FANCONI ANEMIA, COMPLEMENTATION GROUP M; FANCM
POL32	POLD3	polymerase (DNA-directed), delta 3, accessory subunit	None
TOP3	TOP3A	topoisomerase (DNA) III alpha	None
TOP3	TOP3B	topoisomerase (DNA) III beta	None
UBP3	USP10	ubiquitin specific peptidase 10	None
RAD51	RAD51	RAD51 recombinase	BREAST CANCER
RAD51	RAD51	RAD51 recombinase	MIRROR MOVEMENTS 2; MRMV2
RAD51	RAD51B	RAD51 paralog B	None
RAD51	RAD51C	RAD51 paralog C	FANCONI ANEMIA, COMPLEMENTATION GROUP O; FANCO
RAD51	RAD51C	RAD51 paralog C	BREAST-OVARIAN CANCER, FAMILIAL, SUSCEPTIBILITY TO, 3; BROVCA3 BREAST CANCER, FAMILIAL, SUSCEPTIBILITY TO, 3, INCLUDED
RAD51	RAD51D	RAD51 paralog D	BREAST-OVARIAN CANCER, FAMILIAL, SUSCEPTIBILITY TO, 4; BROVCA4
DPL1	SGPL1	sphingosine-1-phosphate lyase 1	None
BST1	PGAP1	post-GPI attachment to proteins 1	None
RPO41	POLRMT	polymerase (RNA) mitochondrial (DNA directed)	None
RPL19B	RPL19	ribosomal protein L19	None
PER1	PGAP3	post-GPI attachment to proteins 3	None
RIC1	KIAA1432	KIAA1432	None
BUB3	BUB3	BUB3 mitotic checkpoint protein	None
PAP2	PAPD5	PAP associated domain containing 5	None
PAP2	PAPD7	PAP associated domain containing 7	None
VAM3	STX12	syntaxin 12	None
SHE4	TTC1	tetratricopeptide repeat domain 1	None
TLG2	STX16	syntaxin 16	PSEUDOHYPOPARATHYROIDISM, TYPE IB; PHP1B
YPT6	RAB6A	RAB6A, member RAS oncogene family	None
YPT6	RAB6C	RAB6C, member RAS oncogene family	None
COG6	COG6	component of oligomeric golgi complex 6	SHAHEEN SYNDROME; SHNS
COG6	COG6	component of oligomeric golgi complex 6	CONGENITAL DISORDER OF GLYCOSYLATION, TYPE IIl; CDG2L
CPS1	ACY1	aminoacylase 1	AMINOACYLASE 1 DEFICIENCY
HTZ1	H2AFY	H2A histone family, member Y	None
HTZ1	H2AFZ	H2A histone family, member Z	None
JHD2	JARID2	jumonji, AT rich interactive domain 2	None
JHD2	KDM5A	lysine (K)-specific demethylase 5A	None
JHD2	KDM5B	lysine (K)-specific demethylase 5B	None
JHD2	KDM5C	lysine (K)-specific demethylase 5C	MENTAL RETARDATION, X-LINKED, SYNDROMIC, CLAES-JENSEN TYPE; MRXSCJ
JHD2	KDM5D	lysine (K)-specific demethylase 5D	None
DPB3	CHRAC1	chromatin accessibility complex 1	None
PPH3	PPP4C	protein phosphatase 4, catalytic subunit	None
SPT3	SUPT3H	suppressor of Ty 3 homolog (S. cerevisiae)	None
SNX4	SNX10	sorting nexin 10	OSTEOPETROSIS, AUTOSOMAL RECESSIVE 8; OPTB8
SNX4	SNX11	sorting nexin 11	None
SNX4	SNX12	sorting nexin 12	None
SNX4	SNX3	sorting nexin 3	None
SNX4	SNX4	sorting nexin 4	None
SNX4	SNX5	sorting nexin 5	None
SNX4	SNX6	sorting nexin 6	None
SNX4	SNX7	sorting nexin 7	None
SNX4	SNX8	sorting nexin 8	None
SNX4	SNX9	sorting nexin 9	None
ASC1	GNB2L1	guanine nucleotide binding protein (G protein), beta polypeptide 2-like 1	None
VAM7	STX8	syntaxin 8	None
DBF2	DMPK	dystrophia myotonica-protein kinase	MYOTONIC DYSTROPHY 1; DM1
DBF2	MASTL	microtubule associated serine/threonine kinase-like	THROMBOCYTOPENIA 2; THC2
CKB1	CSNK2B	casein kinase 2, beta polypeptide	None
LEA1	SNRPA1	small nuclear ribonucleoprotein polypeptide A'	None
VPS1	DNM1	dynamin 1	None
VPS1	DNM1L	dynamin 1-like	ENCEPHALOPATHY, LETHAL, DUE TO DEFECTIVE MITOCHONDRIAL AND PEROXISOMAL FISSION; EMPF
VPS1	DNM2	dynamin 2	CHARCOT-MARIE-TOOTH DISEASE, DOMINANT INTERMEDIATE B; CMTDIB
VPS1	DNM2	dynamin 2	LETHAL CONGENITAL CONTRACTURE SYNDROME 5; LCCS5
VPS1	DNM2	dynamin 2	MYOPATHY, CENTRONUCLEAR, 1; CNM1
VPS1	DNM3	dynamin 3	None
ERG3	SC5D	sterol-C5-desaturase	LATHOSTEROLOSIS
