# Supplementary material for: A Genome-Wide Screen with Nicotinamide to Identify Sirtuin-Dependent Pathways in Saccharomyces cerevisiae
Source: G3 (Bethesda). 2015 Dec 7;6(2):485–94. doi: 10.1534/g3.115.022244 (PMC4751566; doi:10.1534/g3.115.022244)
Supplement: Supporting Information [file supp_g3.115.022244_TableS5.xlsx]

## Sheet: Top 55 gene Term Mapper.txt
GOID	TERM	NUM_LIST_ANNOTATIONS	LIST_SIZE	CLUSTER_FREQUENCY	TOTAL_NUM_ANNOTATIONS	POPULATION_SIZE	GENOME_FREQUENCY	ANNOTATED_GENES
GO:0048285	organelle fission	10	50	0.2	356	6380	0.0558	BUB1, BUB3, DBF2, MRC1, PAP2, PPH3, RAD51, SWI6, TOP3, VPS1
GO:0006974	cellular response to DNA damage stimulus	10	50	0.2	332	6380	0.052	CKB1, DPB3, EAF1, MPH1, MRC1, PAP2, POL32, PPH3, RAD51, SLX5
GO:0000278	mitotic cell cycle	9	50	0.18	382	6380	0.0599	BUB1, BUB3, MNN10, MRC1, PAP2, SMI1, SWI4, SWI6, TOP3
GO:0006281	DNA repair	9	50	0.18	285	6380	0.0447	DPB3, EAF1, MPH1, MRC1, PAP2, POL32, PPH3, RAD51, SLX5
GO:0048193	Golgi vesicle transport	8	50	0.16	191	6380	0.0299	COG6, COG7, COG8, GOS1, SNX4, TLG2, UBP3, VPS53
GO:0051726	regulation of cell cycle	7	50	0.14	224	6380	0.0351	BUB1, BUB3, DBF2, MRC1, PPH3, SMI1, SWI6
GO:0006310	DNA recombination	7	50	0.14	242	6380	0.0379	MPH1, PAP2, POL32, PPH3, RAD51, SWI6, TOP3
GO:0051321	meiotic cell cycle	7	50	0.14	303	6380	0.0475	PAP2, PPH3, RAD51, SWF1, SWI6, TOP3, VPS1
GO:0051052	regulation of DNA metabolic process	7	50	0.14	107	6380	0.0168	DIA2, MPH1, MRC1, PAP2, PPH3, SWI6, TOP3
GO:0006260	DNA replication	7	50	0.14	213	6380	0.0334	DIA2, DPB3, MPH1, MRC1, POL32, RPO41, TOP3
GO:0006605	protein targeting	6	50	0.12	288	6380	0.0451	COG6, COG7, COG8, SNX4, TLG2, VPS1
GO:0061025	membrane fusion	6	50	0.12	77	6380	0.0121	GOS1, SWF1, TLG2, VAM10, VAM3, VAM7
GO:0048284	organelle fusion	6	50	0.12	93	6380	0.0146	GOS1, SWF1, TLG2, VAM10, VAM3, VAM7
GO:0006366	transcription from RNA polymerase II promoter	6	50	0.12	499	6380	0.0782	HTZ1, JHD2, SPT3, SRB2, SWI4, SWI6
GO:0070647	protein modification by small protein conjugation or removal	5	50	0.1	208	6380	0.0326	BUB1, BUB3, DIA2, SLX5, UBP3
GO:0006325	chromatin organization	5	50	0.1	278	6380	0.0436	DPB3, EAF1, HTZ1, JHD2, SPT3
GO:0051603	proteolysis involved in cellular protein catabolic process	5	50	0.1	253	6380	0.0397	BUB1, BUB3, CPS1, DIA2, UBP3
GO:0033043	regulation of organelle organization	5	50	0.1	298	6380	0.0467	BUB1, BUB3, JHD2, PPH3, SWI6
GO:0007033	vacuole organization	4	50	0.08	81	6380	0.0127	SWF1, VAM10, VAM3, VAM7
GO:0006629	lipid metabolic process	4	50	0.08	320	6380	0.0502	ERG3, LAS21, PER1, TLG2
GO:0007059	chromosome segregation	4	50	0.08	200	6380	0.0313	BUB1, BUB3, MRC1, TOP3
GO:0016197	endosomal transport	4	50	0.08	88	6380	0.0138	RIC1, SNX4, VPS53, YPT6
GO:0006401	RNA catabolic process	4	50	0.08	137	6380	0.0215	HTZ1, JHD2, PAP2, POL32
GO:0032200	telomere organization	4	50	0.08	79	6380	0.0124	MRC1, RAD51, SLX5, TOP3
GO:0007010	cytoskeleton organization	4	50	0.08	244	6380	0.0382	BUB1, SHE4, SWF1, VPS1
GO:0016050	vesicle organization	4	50	0.08	74	6380	0.0116	GOS1, TLG2, VAM3, VAM7
GO:0001403	invasive growth in response to glucose limitation	3	50	0.06	61	6380	0.0096	ASC1, DIA2, SPT3
GO:0071554	cell wall organization or biogenesis	3	50	0.06	252	6380	0.0395	MNN10, SMI1, SWF1
GO:0023052	signaling	3	50	0.06	301	6380	0.0472	ASC1, PPH3, YPT6
GO:0042221	response to chemical	3	50	0.06	467	6380	0.0732	ASC1, PPH3, SRB2
GO:0006497	protein lipidation	3	50	0.06	45	6380	0.0071	LAS21, PER1, SWF1
GO:0031399	regulation of protein modification process	3	50	0.06	153	6380	0.024	BUB1, BUB3, CKB1
GO:0010324	membrane invagination	3	50	0.06	43	6380	0.0067	SNX4, VAM3, VAM7
GO:0006468	protein phosphorylation	3	50	0.06	218	6380	0.0342	BUB1, CKB1, DBF2
GO:0006873	cellular ion homeostasis	3	50	0.06	126	6380	0.0197	DBF2, PER1, SPF1
GO:0042594	response to starvation	3	50	0.06	133	6380	0.0208	SNX4, UBP3, VAM3
GO:0009408	response to heat	2	50	0.04	69	6380	0.0108	SWI4, SWI6
GO:0007005	mitochondrion organization	2	50	0.04	426	6380	0.0668	RPO41, SNX4
GO:0043543	protein acylation	2	50	0.04	69	6380	0.0108	SPT3, SWF1
GO:0005975	carbohydrate metabolic process	2	50	0.04	363	6380	0.0569	FBP26, MNN10
GO:0016570	histone modification	2	50	0.04	117	6380	0.0183	JHD2, SPT3
GO:0000910	cytokinesis	2	50	0.04	82	6380	0.0129	DBF2, MNN10
GO:0051049	regulation of transport	2	50	0.04	99	6380	0.0155	SWF1, UBP3
GO:0006897	endocytosis	2	50	0.04	112	6380	0.0176	TLG2, VPS1
GO:0018193	peptidyl-amino acid modification	2	50	0.04	164	6380	0.0257	SLX5, SPT3
GO:0007124	pseudohyphal growth	1	50	0.02	76	6380	0.0119	SPT3
GO:0006360	transcription from RNA polymerase I promoter	1	50	0.02	65	6380	0.0102	CKB1
GO:0009451	RNA modification	1	50	0.02	173	6380	0.0271	PAP2
GO:0002181	cytoplasmic translation	1	50	0.02	178	6380	0.0279	RPL19B
GO:0032787	monocarboxylic acid metabolic process	1	50	0.02	163	6380	0.0255	ERG3
GO:0006486	protein glycosylation	1	50	0.02	68	6380	0.0107	MNN10
GO:0006970	response to osmotic stress	1	50	0.02	89	6380	0.0139	UBP3
GO:0006397	mRNA processing	1	50	0.02	219	6380	0.0343	LEA1
GO:0008033	tRNA processing	1	50	0.02	122	6380	0.0191	PAP2
GO:0070271	protein complex biogenesis	1	50	0.02	343	6380	0.0538	EAF1
GO:0006352	DNA-templated transcription, initiation	1	50	0.02	73	6380	0.0114	SRB2
GO:0007031	peroxisome organization	1	50	0.02	69	6380	0.0108	VPS1
GO:0008380	RNA splicing	1	50	0.02	154	6380	0.0241	LEA1
GO:0006414	translational elongation	1	50	0.02	349	6380	0.0547	ASC1
GO:0006470	protein dephosphorylation	1	50	0.02	57	6380	0.0089	PPH3
GO:0043144	snoRNA processing	1	50	0.02	43	6380	0.0067	PAP2
GO:0055085	transmembrane transport	1	50	0.02	421	6380	0.066	SPF1
GO:0043934	sporulation	1	50	0.02	174	6380	0.0273	SWF1
GO:0006811	ion transport	1	50	0.02	323	6380	0.0506	SPF1
GO:0006417	regulation of translation	1	50	0.02	126	6380	0.0197	ASC1
GO:0006887	exocytosis	1	50	0.02	53	6380	0.0083	SWF1
GO:0006383	transcription from RNA polymerase III promoter	1	50	0.02	40	6380	0.0063	CKB1
GO:0007114	cell budding	0	50	0	59	6380	0.0092	none
GO:0051169	nuclear transport	0	50	0	180	6380	0.0282	none
GO:0006354	DNA-templated transcription, elongation	0	50	0	92	6380	0.0144	none
GO:0042273	ribosomal large subunit biogenesis	0	50	0	99	6380	0.0155	none
GO:0006457	protein folding	0	50	0	110	6380	0.0172	none
GO:0006353	DNA-templated transcription, termination	0	50	0	43	6380	0.0067	none
GO:0008213	protein alkylation	0	50	0	51	6380	0.008	none
GO:0006520	cellular amino acid metabolic process	0	50	0	263	6380	0.0412	none
GO:0006091	generation of precursor metabolites and energy	0	50	0	184	6380	0.0288	none
GO:0048308	organelle inheritance	0	50	0	58	6380	0.0091	none
GO:0015931	nucleobase-containing compound transport	0	50	0	157	6380	0.0246	none
GO:0006364	rRNA processing	0	50	0	332	6380	0.052	none
GO:0006979	response to oxidative stress	0	50	0	109	6380	0.0171	none
GO:0006413	translational initiation	0	50	0	68	6380	0.0107	none
GO:0006418	tRNA aminoacylation for protein translation	0	50	0	38	6380	0.006	none
GO:0032196	transposition	0	50	0	112	6380	0.0176	none
GO:0006869	lipid transport	0	50	0	66	6380	0.0103	none
GO:0051186	cofactor metabolic process	0	50	0	214	6380	0.0335	none
GO:0000902	cell morphogenesis	0	50	0	38	6380	0.006	none
GO:0000054	ribosomal subunit export from nucleus	0	50	0	46	6380	0.0072	none
GO:0006997	nucleus organization	0	50	0	71	6380	0.0111	none
GO:0006766	vitamin metabolic process	0	50	0	56	6380	0.0088	none
GO:0070925	organelle assembly	0	50	0	127	6380	0.0199	none
GO:0006865	amino acid transport	0	50	0	52	6380	0.0082	none
GO:0008643	carbohydrate transport	0	50	0	48	6380	0.0075	none
GO:0009311	oligosaccharide metabolic process	0	50	0	61	6380	0.0096	none
GO:0055086	nucleobase-containing small molecule metabolic process	0	50	0	269	6380	0.0422	none
GO:0042274	ribosomal small subunit biogenesis	0	50	0	137	6380	0.0215	none
GO:0032543	mitochondrial translation	0	50	0	169	6380	0.0265	none
GO:0045333	cellular respiration	0	50	0	101	6380	0.0158	none
GO:0042255	ribosome assembly	0	50	0	58	6380	0.0091	none
GO:0051604	protein maturation	0	50	0	50	6380	0.0078	none
GO:0000746	conjugation	0	50	0	127	6380	0.0199	none
