# Supplementary material for: A Genome-Wide Screen with Nicotinamide to Identify Sirtuin-Dependent Pathways in Saccharomyces cerevisiae
Source: G3 (Bethesda). 2015 Dec 7;6(2):485–94. doi: 10.1534/g3.115.022244 (PMC4751566; doi:10.1534/g3.115.022244)
Supplement: Supporting Information [file supp_g3.115.022244_TableS6.xlsx]

## Sheet: Sheet1
Table S6. Strain Description
Strain	Genotype	Source	Background
Deletion Collection	MATa XXX::kanMX leu2D0 ura3D0 his3D0 met15D0	C. Boone	BY4741
hta-S121A	MATa ade2-1 can1-100 his3-11,15 leu2-3,112 trp1-1 ura3-1 bar1::hisG hta1-htb1::CgTRP1 hta2-htb2::hphMX4 [pSAB6 hta1 S121A-HTB1 (URA3)]	S. Kawashima	W303
bub1	Mata ade2-1 leu2-3,112 trp1-1 ura3-1 bub1D::HIS3	K. Hardwick	W303
bub1KD	Mata bar1 ade2-1 leu2-3,112 trp1-1 ura3-1 bub1DK::HPH	K. Hardwick	W303
smc1-1	MATa ade2 his3 leu2 trp1 ura3 smc1-1	D. Koshland	S288C
smc3-42	Mata ade2-1 trp1-1 can1-100 leu2-3,112 his3-11,15 ura3 smc3-42	D. Koshland	W303
mcd1-1	Mata trp1 leu2 bar1 mcd1-1	D. Koshland	S288C
